# Supplementary material for: 2-Hydrazinyl-4-methyl-1,3-benzothia­zole
Source: Acta Crystallogr Sect E Struct Rep Online. 2011 Jun 11;67(Pt 7):o1641. doi: 10.1107/S1600536811020149 (PMC3152062; doi:10.1107/S1600536811020149)
Supplement: Supplementary file 2 [file e-67-o1641-Isup2.hkl]

# 
# h,k,l, Fc-squared, Fo-squared, sigma(Fo-squared) and status flag 
# 
data_I
_shelx_title ' shelx in P2(1)' 
_shelx_refln_list_code          4 
_shelx_F_calc_maximum       68.30 
_exptl_crystal_F_000       188.00 
_reflns_d_resolution_high  0.7598 
 
loop_ 
 _symmetry_equiv_pos_as_xyz 
 'x, y, z' 
 '-x, y+1/2, -z' 
 
_cell_length_a     3.8931 
_cell_length_b     7.3116 
_cell_length_c    14.1372 
_cell_angle_alpha  90.000 
_cell_angle_beta   93.416 
_cell_angle_gamma  90.000 
 
_shelx_F_squared_multiplier     1.000 
 
loop_ 
 _refln_index_h 
 _refln_index_k 
 _refln_index_l 
 _refln_F_squared_calc 
 _refln_F_squared_meas 
 _refln_F_squared_sigma 
 _refln_observed_status 
   1  -9   0      139.38      143.97     12.28 o 
   0  -8   0        7.52        6.66      8.22 o 
   1  -8   0        4.97        5.99      4.05 o 
   2  -8   0       71.43       77.47      7.41 o 
   1  -7   0        9.53       11.22      6.22 o 
   2  -7   0        7.46        7.50      5.49 o 
   3  -7   0      175.06      177.00     22.13 o 
   0  -6   0      214.35      216.14     12.46 o 
   1  -6   0       67.35       67.37      4.35 o 
   2  -6   0      200.89      202.36     12.20 o 
   3  -6   0       21.54       18.44      5.31 o 
   1  -5   0      410.54      399.62      8.08 o 
   2  -5   0       75.87       71.11      4.40 o 
   3  -5   0      140.95      135.91      7.53 o 
   0  -4   0      294.85      281.64     10.58 o 
   1  -4   0        0.44        1.26      0.68 o 
   2  -4   0      346.19      341.13     10.20 o 
   3  -4   0      166.22      162.18      8.08 o 
   4  -4   0      104.79      104.50     16.02 o 
   1  -3   0       37.97       33.28      2.52 o 
   2  -3   0       79.46       81.44      3.93 o 
   3  -3   0      163.14      172.26      8.56 o 
   4  -3   0       53.33       47.06     10.87 o 
   0  -2   0      721.66      729.88     13.81 o 
   1  -2   0      336.97      327.99      7.23 o 
   2  -2   0      102.39      102.45      4.03 o 
   3  -2   0       22.81       21.51      2.24 o 
   4  -2   0      154.48      150.40     17.05 o 
   1  -1   0     2717.27     2827.06     27.88 o 
   2  -1   0       11.97       10.30      2.20 o 
   3  -1   0       85.54       86.52      6.44 o 
   4  -1   0       11.70       12.76      3.74 o 
   1   0   0     1324.12     1403.73     21.65 o 
   2   0   0      164.29      155.88      5.95 o 
   3   0   0        1.48        2.30      4.40 o 
   4   0   0      210.09      205.89     17.54 o 
   5   0   0       36.80       27.72      9.83 o 
   1   1   0     2717.72     2670.03     34.78 o 
   2   1   0       11.71       10.20      1.68 o 
   3   1   0       83.98       80.72      9.31 o 
   4   1   0       12.11       12.21     17.30 o 
   5   1   0      176.14      164.72     22.14 o 
   0   2   0      743.17      713.50     11.99 o 
   1   2   0      336.58      344.83      8.78 o 
   2   2   0       97.32       92.78      3.79 o 
   3   2   0       23.23       25.00      3.04 o 
   4   2   0      149.13      154.69      9.04 o 
   1   3   0       35.52       29.13      1.29 o 
   2   3   0       78.87       81.40      2.71 o 
   3   3   0      155.41      155.41     10.13 o 
   4   3   0       52.51       52.36     11.14 o 
   0   4   0      309.05      346.24     12.44 o 
   1   4   0        0.41        0.81      0.54 o 
   2   4   0      334.82      317.38     11.21 o 
   3   4   0      164.92      154.27     16.26 o 
   4   4   0      108.27      119.75     29.12 o 
   1   5   0      417.00      432.29     13.29 o 
   2   5   0       75.91       72.85     13.16 o 
   3   5   0      139.99      141.76     16.38 o 
   4   5   0        4.58        4.70     10.75 o 
   0   6   0      218.88      223.94     19.06 o 
   1   6   0       67.28       69.14      5.44 o 
   2   6   0      203.62      199.13     25.30 o 
   3   6   0       21.86       19.67      7.34 o 
   1   7   0       11.08       13.63      3.06 o 
   2   7   0        7.54        7.70     12.32 o 
   3   7   0      175.48      192.01     26.95 o 
   0   8   0        6.23        3.12     10.23 o 
   1   8   0        5.05        6.47      3.57 o 
   2   8   0       70.83       87.09     15.03 o 
   1   9   0      136.51      140.22     23.71 o 
  -1  -9   1       53.00       51.15      6.62 o 
   0  -9   1       70.56       71.45      7.41 o 
   1  -9   1       18.00       18.46      4.47 o 
  -2  -8   1       33.47       34.44      6.22 o 
  -1  -8   1       88.43       90.81      6.92 o 
   0  -8   1       43.38       43.99      5.01 o 
   1  -8   1       99.37      101.57      7.81 o 
   2  -8   1       93.21       94.45      8.55 o 
  -3  -7   1        7.91        7.38     10.85 o 
  -2  -7   1       55.97       56.14      4.60 o 
  -1  -7   1       31.29       32.07      3.46 o 
   0  -7   1      180.05      188.44     11.49 o 
   1  -7   1       22.59       21.54      4.81 o 
   2  -7   1       74.47       76.79      5.28 o 
   3  -7   1       34.66       31.81      6.66 o 
  -4  -6   1       45.12       43.94      7.62 o 
  -3  -6   1      178.81      173.07     16.84 o 
  -2  -6   1       49.01       46.49      4.20 o 
  -1  -6   1       76.67       75.13      4.69 o 
   0  -6   1       92.11       88.58      5.24 o 
   1  -6   1      285.63      284.28     10.72 o 
   2  -6   1       54.95       54.74      5.18 o 
   3  -6   1       44.09       48.75      7.21 o 
  -4  -5   1        6.15        6.57     10.56 o 
  -3  -5   1      130.65      129.61      8.25 o 
  -2  -5   1      183.00      186.76      8.01 o 
  -1  -5   1       42.15       36.94      2.21 o 
   0  -5   1      195.29      194.80      6.14 o 
   1  -5   1      430.97      419.85     10.08 o 
   2  -5   1      584.93      577.21     22.29 o 
   3  -5   1        2.51        2.14      1.95 o 
   4  -5   1       47.98       48.99     11.77 o 
  -4  -4   1       57.41       52.87      9.90 o 
  -3  -4   1       88.29       85.30      5.17 o 
  -2  -4   1      225.53      218.41      6.39 o 
  -1  -4   1      338.21      319.68     12.52 o 
   0  -4   1      305.76      318.67      4.80 o 
   1  -4   1      603.34      601.37      8.87 o 
   2  -4   1      290.77      281.83      9.55 o 
   3  -4   1      353.35      352.39     14.26 o 
   4  -4   1       12.21        5.61     17.07 o 
  -4  -3   1      200.30      207.57     26.72 o 
  -3  -3   1       28.08       27.73      2.63 o 
  -2  -3   1      398.57      429.06     12.22 o 
  -1  -3   1      198.30      209.94      3.65 o 
   0  -3   1      935.07      997.24     13.68 o 
   1  -3   1      121.78      130.47      4.45 o 
   2  -3   1       12.42       11.86      2.14 o 
   3  -3   1      191.76      203.65     10.19 o 
   4  -3   1      265.75      260.62     34.07 o 
  -3  -2   1       63.08       62.01      3.65 o 
  -2  -2   1      556.78      580.79      9.64 o 
  -1  -2   1     1721.83     1814.27     40.32 o 
   0  -2   1       89.38       86.29      1.89 o 
   1  -2   1       43.26       38.98      1.97 o 
   2  -2   1        1.58        3.36      2.50 o 
   3  -2   1      141.63      128.38      6.48 o 
   4  -2   1       74.51       68.64      5.47 o 
  -3  -1   1       20.34       19.04      3.23 o 
  -2  -1   1      271.36      278.58      5.58 o 
  -1  -1   1     4635.49     4851.72     70.96 o 
   0  -1   1     1866.02     1875.96     37.81 o 
   1  -1   1       18.84       19.16      1.23 o 
   2  -1   1      105.21      103.69      5.34 o 
   3  -1   1       18.04       17.56      3.65 o 
   4  -1   1      247.71      236.84     18.00 o 
  -5   0   1        5.73        3.31     11.65 o 
  -4   0   1       31.85       40.42      6.57 o 
  -3   0   1        9.43        9.49      9.86 o 
  -2   0   1      109.14      100.45      3.44 o 
  -1   0   1      174.32      158.67      4.35 o 
   0   0   1      436.99      342.88      6.67 o 
   1   0   1       38.34       37.91      1.87 o 
   2   0   1       11.22       11.37      1.51 o 
   3   0   1      168.08      173.75     13.11 o 
   4   0   1       19.66       19.02      5.05 o 
  -5   1   1        6.31        4.93     10.37 o 
  -4   1   1        9.22        7.42      8.94 o 
  -3   1   1       21.41       18.49      4.72 o 
  -2   1   1      260.37      258.82      5.60 o 
  -1   1   1     4664.58     4491.25    141.55 o 
   0   1   1     1899.28     1965.58     30.99 o 
   1   1   1       18.07       18.63      1.19 o 
   2   1   1      108.55      100.29      4.54 o 
   3   1   1       19.20       20.27      5.05 o 
   4   1   1      253.35      249.64     22.22 o 
   5   1   1        9.75        6.91     12.34 o 
  -5   2   1      187.92      180.90     25.11 o 
  -4   2   1        2.80        2.72      2.46 o 
  -3   2   1       59.83       58.29      6.56 o 
  -2   2   1      565.67      566.42     24.91 o 
  -1   2   1     1738.11     1734.00     16.57 o 
   0   2   1       93.66       87.23      2.13 o 
   1   2   1       38.85       33.29      1.64 o 
   2   2   1        1.31        2.67      1.63 o 
   3   2   1      146.27      124.01      8.67 o 
   4   2   1       75.36       68.25      6.02 o 
  -4   3   1      201.16      205.60     27.53 o 
  -3   3   1       27.43       30.31      2.97 o 
  -2   3   1      400.98      375.76     28.02 o 
  -1   3   1      200.33      198.69      3.67 o 
   0   3   1      931.76      954.24     13.33 o 
   1   3   1      117.93      123.41      2.34 o 
   2   3   1        9.95        9.15      0.69 o 
   3   3   1      190.61      188.07      8.48 o 
   4   3   1      269.68      277.48     35.02 o 
  -4   4   1       57.42       63.88     13.05 o 
  -3   4   1       89.37       93.86     13.74 o 
  -2   4   1      221.90      212.02      5.68 o 
  -1   4   1      338.45      319.31      4.81 o 
   0   4   1      304.04      309.89      8.12 o 
   1   4   1      594.28      594.64     17.11 o 
   2   4   1      287.16      317.40     20.17 o 
   3   4   1      353.61      370.81     27.82 o 
   4   4   1       12.00        7.75     15.53 o 
  -4   5   1        5.56        6.53     15.64 o 
  -3   5   1      129.80      133.26     16.90 o 
  -2   5   1      184.19      180.63     10.57 o 
  -1   5   1       41.35       37.93      3.35 o 
   0   5   1      191.45      193.84      8.47 o 
   1   5   1      428.68      430.56     12.81 o 
   2   5   1      579.87      576.97     39.79 o 
   3   5   1        2.22        1.86      3.75 o 
   4   5   1       49.17       63.33     15.01 o 
  -3   6   1      174.24      169.89     24.46 o 
  -2   6   1       51.60       49.19      9.80 o 
  -1   6   1       77.41       75.74      6.70 o 
   0   6   1       95.01       97.11      6.91 o 
   1   6   1      286.09      289.41     14.22 o 
   2   6   1       54.83       55.99     10.39 o 
   3   6   1       45.59       58.81     12.59 o 
  -3   7   1        7.69        6.12     15.58 o 
  -2   7   1       54.77       53.99      9.91 o 
  -1   7   1       33.21       32.39      4.45 o 
   0   7   1      181.28      190.62     15.81 o 
   1   7   1       23.58       20.12      5.53 o 
   2   7   1       74.29       71.59     11.06 o 
   3   7   1       35.36       34.53     10.04 o 
  -2   8   1       31.93       36.22      8.99 o 
  -1   8   1       89.56       93.62     14.40 o 
   0   8   1       41.29       39.35      4.60 o 
   1   8   1       95.64       92.50     15.88 o 
   2   8   1       94.73      103.37     19.53 o 
  -1   9   1       51.27       52.89     11.99 o 
   1   9   1       17.50       18.14      6.44 o 
  -1  -9   2       34.84       36.79      5.80 o 
   0  -9   2      146.47      156.57     13.06 o 
   1  -9   2       96.32      106.77      8.61 o 
  -2  -8   2       32.28       30.05      7.60 o 
  -1  -8   2       41.76       40.15      4.42 o 
   0  -8   2      115.06      109.42      8.04 o 
   1  -8   2       33.95       39.56      5.59 o 
   2  -8   2       40.26       39.26      4.95 o 
  -3  -7   2       31.60       32.76      7.62 o 
  -2  -7   2       92.12       97.02      5.79 o 
  -1  -7   2      129.00      126.71      8.48 o 
   0  -7   2       29.19       30.61      3.89 o 
   1  -7   2       32.38       31.39      3.96 o 
   2  -7   2       36.04       34.48      4.00 o 
   3  -7   2       58.23       55.92      7.32 o 
  -3  -6   2       96.04       98.78     11.66 o 
  -2  -6   2        4.93        3.46      2.28 o 
  -1  -6   2       87.52       87.51      5.00 o 
   0  -6   2       54.38       52.12      4.07 o 
   1  -6   2      306.97      312.38     11.93 o 
   2  -6   2       56.53       54.52      5.30 o 
   3  -6   2       39.74       36.88      5.01 o 
  -4  -5   2       32.28       30.68      6.67 o 
  -3  -5   2       23.67       21.46      3.54 o 
  -2  -5   2      163.25      160.19      6.88 o 
  -1  -5   2        5.66        7.42      2.68 o 
   0  -5   2      177.59      171.78      4.93 o 
   1  -5   2       50.48       50.26      3.72 o 
   2  -5   2      338.30      341.01     15.27 o 
   3  -5   2      103.25      101.01      9.68 o 
   4  -5   2       24.44       18.47      7.43 o 
  -3  -4   2       90.72       97.29      8.45 o 
  -2  -4   2       69.01       62.31      3.16 o 
  -1  -4   2      152.62      149.92      4.29 o 
   0  -4   2      150.23      156.91      3.80 o 
   1  -4   2      262.83      268.93      7.31 o 
   2  -4   2       69.49       65.52      4.28 o 
   3  -4   2      120.38      121.15     11.02 o 
   4  -4   2       21.24       20.94      7.86 o 
  -3  -3   2      225.77      216.50      8.23 o 
  -2  -3   2       97.70       93.47      3.87 o 
  -1  -3   2      311.45      308.47     17.51 o 
   0  -3   2      269.27      273.98      4.00 o 
   1  -3   2      203.16      198.12      6.75 o 
   2  -3   2       57.42       56.85      4.74 o 
   3  -3   2      160.52      164.44      9.20 o 
   4  -3   2       42.03       34.69      9.76 o 
  -3  -2   2      423.85      398.04     19.64 o 
  -2  -2   2      690.44      681.45     26.53 o 
  -1  -2   2      118.68      117.07      2.90 o 
   0  -2   2      480.63      464.34     11.58 o 
   1  -2   2       46.71       41.83      2.09 o 
   2  -2   2      255.52      282.69      7.05 o 
   3  -2   2       90.94       89.99      5.03 o 
   4  -2   2       36.30       34.44      3.75 o 
  -3  -1   2        2.53        1.07      1.63 o 
  -2  -1   2     1604.08     1631.79     87.76 o 
  -1  -1   2     1290.45     1291.09     37.61 o 
   0  -1   2      236.02      231.63      2.69 o 
   1  -1   2       43.22       38.73      1.69 o 
   2  -1   2      518.09      527.55     17.62 o 
   3  -1   2      129.27      135.62      9.68 o 
   4  -1   2      127.86      128.34      9.87 o 
  -5   0   2        5.69        5.18     11.14 o 
  -4   0   2        0.29        0.57      1.90 o 
  -3   0   2       36.66       34.71      4.30 o 
  -2   0   2       66.52       72.97      3.85 o 
  -1   0   2     4628.09     4899.69     59.44 o 
   0   0   2      266.06      263.27      4.40 o 
   1   0   2      715.39      698.06     16.84 o 
   2   0   2       18.53       20.10      2.27 o 
   3   0   2      819.65      824.89     43.82 o 
   4   0   2      125.95      126.19     13.35 o 
  -5   1   2       15.75       19.15      6.32 o 
  -4   1   2       32.21       31.46      3.77 o 
  -3   1   2        3.04        1.26      2.13 o 
  -2   1   2     1594.81     1603.21     29.21 o 
  -1   1   2     1285.47     1303.04     28.83 o 
   0   1   2      235.64      211.57     10.55 o 
   1   1   2       43.38       41.43      1.61 o 
   2   1   2      515.16      521.40     16.03 o 
   3   1   2      127.52      125.21     13.09 o 
   4   1   2      127.93      134.60     15.44 o 
   5   1   2       17.15        7.91     21.61 o 
  -4   2   2       15.96       18.26      3.32 o 
  -3   2   2      414.52      424.31     28.20 o 
  -2   2   2      688.75      679.97     24.42 o 
  -1   2   2      116.78      118.24      4.49 o 
   0   2   2      475.23      460.44      5.62 o 
   1   2   2       48.21       42.08      3.33 o 
   2   2   2      256.45      268.44      5.96 o 
   3   2   2       92.18       86.79      6.69 o 
   4   2   2       35.30       31.99      7.25 o 
  -4   3   2      169.51      185.32     25.86 o 
  -3   3   2      224.99      223.90     14.62 o 
  -2   3   2      104.47       96.36      5.05 o 
  -1   3   2      318.71      326.05      7.74 o 
   0   3   2      259.12      255.27      6.28 o 
   1   3   2      203.60      197.31      5.82 o 
   2   3   2       55.12       54.31      7.79 o 
   3   3   2      157.46      162.57      7.43 o 
   4   3   2       44.80       37.73      9.12 o 
  -4   4   2        4.26        1.96      4.29 o 
  -3   4   2       92.09      102.51      5.79 o 
  -2   4   2       71.55       57.94      7.09 o 
  -1   4   2      159.47      155.17      4.42 o 
   0   4   2      155.28      163.31      5.95 o 
   1   4   2      252.86      279.89     14.54 o 
   2   4   2       66.30       68.27      8.85 o 
   3   4   2      124.99      124.77     17.92 o 
   4   4   2       19.93       23.46      8.09 o 
  -4   5   2       30.04       29.79      9.03 o 
  -3   5   2       23.64       27.00     18.66 o 
  -2   5   2      167.29      173.38      9.48 o 
  -1   5   2        6.08        8.07      5.98 o 
   0   5   2      176.56      179.17      7.85 o 
   1   5   2       47.46       44.42      2.86 o 
   2   5   2      344.70      359.35     28.45 o 
   3   5   2      106.47      106.84     14.19 o 
   4   5   2       23.36       23.15      8.42 o 
  -3   6   2       96.62      101.10     17.40 o 
  -2   6   2        5.51        5.40      9.64 o 
  -1   6   2       86.98       81.97      6.61 o 
   0   6   2       51.32       51.80      4.86 o 
   1   6   2      310.02      298.44     22.19 o 
   2   6   2       58.65       54.62     10.32 o 
   3   6   2       40.41       41.83     10.06 o 
  -3   7   2       31.94       33.48      9.69 o 
  -2   7   2       91.60      100.34     13.96 o 
  -1   7   2      127.95      131.51     12.83 o 
   0   7   2       30.24       31.01      4.49 o 
   1   7   2       32.96       35.17      7.94 o 
   2   7   2       35.90       34.10      8.44 o 
   3   7   2       60.00       60.81     13.89 o 
  -2   8   2       32.55       35.91      9.38 o 
  -1   8   2       41.85       41.88      9.05 o 
   0   8   2      115.47      113.46     11.05 o 
   1   8   2       33.47       37.94      8.58 o 
   2   8   2       41.24       37.53      9.92 o 
  -1   9   2       36.36       37.38      8.44 o 
   1   9   2       95.63      104.13     16.01 o 
  -1  -9   3       47.76       46.71      8.69 o 
   0  -9   3        3.83        2.79      5.05 o 
   1  -9   3       56.08       51.87      5.21 o 
  -2  -8   3      136.07      145.87     17.72 o 
  -1  -8   3       37.67       37.93      4.04 o 
   0  -8   3      136.93      139.70      9.56 o 
   1  -8   3       19.74       19.08      3.38 o 
   2  -8   3       57.40       54.20      5.95 o 
  -3  -7   3       32.82       34.49      8.04 o 
  -2  -7   3        9.07        9.62      9.95 o 
  -1  -7   3      375.82      372.71     20.44 o 
   0  -7   3      112.89      105.96      7.40 o 
   1  -7   3      153.49      164.77     10.69 o 
   2  -7   3        4.61        4.04      2.95 o 
   3  -7   3       98.82       99.49     12.98 o 
  -3  -6   3       11.84       10.12     14.23 o 
  -2  -6   3       82.18       74.31      5.49 o 
  -1  -6   3       21.65       18.20      2.69 o 
   0  -6   3      603.60      612.08     19.73 o 
   1  -6   3       80.82       63.14     10.87 o 
   2  -6   3       66.17       76.96      6.33 o 
   3  -6   3        5.46        4.10      5.58 o 
  -4  -5   3        5.19        2.76      3.82 o 
  -3  -5   3       49.33       53.74      6.52 o 
  -2  -5   3       47.37       40.86      3.06 o 
  -1  -5   3       88.05       83.69      3.90 o 
   0  -5   3       71.32       75.76      3.29 o 
   1  -5   3      599.94      582.92     11.34 o 
   2  -5   3       61.94       61.73      5.02 o 
   3  -5   3       73.28       74.18      6.76 o 
   4  -5   3       13.23       16.93      7.48 o 
  -4  -4   3      197.39      198.50     17.54 o 
  -3  -4   3       17.04       13.45      3.40 o 
  -2  -4   3      141.97      142.55      4.03 o 
  -1  -4   3        5.84        4.20      1.05 o 
   0  -4   3      310.68      304.28      6.29 o 
   1  -4   3      215.44      240.62      8.96 o 
   2  -4   3      612.91      599.86     22.63 o 
   3  -4   3      103.52      102.44     10.12 o 
   4  -4   3       12.82        8.91     23.14 o 
  -3  -3   3      756.25      743.65     38.03 o 
  -2  -3   3       18.90       19.45      1.43 o 
  -1  -3   3      717.35      767.55     11.42 o 
   0  -3   3       27.84       31.97      1.63 o 
   1  -3   3      431.07      424.09     19.72 o 
   2  -3   3       62.36       74.99      9.59 o 
   3  -3   3      122.12      121.89      7.96 o 
   4  -3   3       18.81       15.07      3.36 o 
  -3  -2   3      338.45      335.25     11.72 o 
  -2  -2   3     1425.84     1471.61     99.90 o 
  -1  -2   3       42.84       41.59      1.37 o 
   0  -2   3      406.79      400.54      5.64 o 
   1  -2   3        7.87        7.72      0.64 o 
   2  -2   3      557.61      570.93     12.70 o 
   3  -2   3        1.15        1.27      1.22 o 
   4  -2   3       79.55       78.92      6.50 o 
  -3  -1   3      216.59      193.16     13.32 o 
  -2  -1   3      141.91      152.03      4.31 o 
  -1  -1   3       97.56       90.37      2.53 o 
   0  -1   3      217.74      218.37      5.36 o 
   1  -1   3      200.73      182.69      3.91 o 
   2  -1   3       94.29      107.54      5.67 o 
   3  -1   3      292.80      250.86     65.90 o 
   4  -1   3       18.31       17.73      3.56 o 
  -5   0   3       27.43       18.52      4.70 o 
  -3   0   3       10.52        4.53      3.92 o 
  -2   0   3       47.26       41.30      2.59 o 
  -1   0   3      162.57      167.08      2.53 o 
   0   0   3       82.45       73.50      1.78 o 
   1   0   3      246.99      238.41     10.07 o 
   2   0   3      148.73      122.19      9.61 o 
   3   0   3        0.49        0.99      1.33 o 
   4   0   3       19.32       23.06      5.43 o 
  -4   1   3       15.25       11.00      9.35 o 
  -3   1   3      215.08      228.24     12.96 o 
  -2   1   3      142.51      142.48      3.92 o 
  -1   1   3       88.80       78.73      4.74 o 
   0   1   3      217.06      218.74      3.10 o 
   1   1   3      193.84      187.41      8.88 o 
   2   1   3       93.19      102.30      4.09 o 
   3   1   3      297.91      321.35     24.37 o 
   4   1   3       18.63       20.34      6.14 o 
  -4   2   3       80.35       96.77      7.10 o 
  -3   2   3      339.58      361.60     25.85 o 
  -2   2   3     1441.22     1526.45     34.77 o 
  -1   2   3       42.78       42.14      1.40 o 
   0   2   3      389.84      387.75     12.58 o 
   1   2   3        7.65       10.02      0.73 o 
   2   2   3      561.89      544.02     31.48 o 
   3   2   3        1.16        1.02      1.42 o 
   4   2   3       79.27       81.92     11.89 o 
  -4   3   3      115.52      106.76     17.23 o 
  -3   3   3      766.02      742.33     37.08 o 
  -2   3   3       19.03       18.31      1.36 o 
  -1   3   3      717.47      739.61      6.11 o 
   0   3   3       27.89       33.96      2.72 o 
   1   3   3      432.06      431.98     16.06 o 
   2   3   3       63.09       68.45      9.07 o 
   3   3   3      125.07      118.57     14.19 o 
   4   3   3       19.36       18.46      6.98 o 
  -4   4   3      202.00      193.34     25.81 o 
  -3   4   3       16.80       14.05      2.91 o 
  -2   4   3      147.03      148.84      7.19 o 
  -1   4   3        5.84        4.04      0.94 o 
   0   4   3      308.28      304.33     11.49 o 
   1   4   3      216.41      230.47     14.81 o 
   2   4   3      614.80      650.30     43.11 o 
   3   4   3      104.18       89.60     15.14 o 
   4   4   3       12.98       19.75      7.50 o 
  -4   5   3        5.03        1.80      5.24 o 
  -3   5   3       51.99       62.05     10.93 o 
  -2   5   3       47.44       44.56      4.20 o 
  -1   5   3       87.90       84.85      5.34 o 
   0   5   3       71.57       76.87      4.91 o 
   1   5   3      595.22      573.09     27.82 o 
   2   5   3       62.31       62.67      9.62 o 
   3   5   3       72.04       79.14     13.16 o 
   4   5   3       13.15       15.69      6.77 o 
  -3   6   3       11.74       13.02      9.87 o 
  -2   6   3       78.38       67.19     10.44 o 
  -1   6   3       21.66       18.71      3.20 o 
   0   6   3      596.33      606.12     27.04 o 
   1   6   3       80.43       80.47     10.92 o 
   2   6   3       68.34       82.87     13.85 o 
   3   6   3        5.34        3.95     13.17 o 
  -3   7   3       31.93       36.80      9.84 o 
  -2   7   3        8.98       10.12     13.22 o 
  -1   7   3      368.62      365.60     29.28 o 
   0   7   3      112.60      100.01      9.80 o 
   1   7   3      156.22      160.81     21.36 o 
   2   7   3        4.47        2.92      6.02 o 
   3   7   3       97.79      105.92     20.69 o 
  -2   8   3      136.82      154.18     26.76 o 
  -1   8   3       37.64       44.76      9.01 o 
   0   8   3      136.22      148.86     19.99 o 
   1   8   3       19.51       21.28      7.18 o 
   2   8   3       60.08       62.19     14.80 o 
  -1   9   3       48.14       43.07      8.71 o 
   0   9   3        3.85        3.11      7.32 o 
   1   9   3       58.29       51.84     10.52 o 
  -1  -9   4       33.89       36.44      9.29 o 
   0  -9   4       69.17       71.40      7.69 o 
   1  -9   4        0.14        0.81      1.38 o 
  -2  -8   4       81.58       79.33     11.58 o 
  -1  -8   4      247.76      254.25     19.94 o 
   0  -8   4       11.98       13.88      3.97 o 
   1  -8   4       27.04       28.78      3.96 o 
   2  -8   4        3.89        2.02      3.29 o 
  -3  -7   4       55.27       58.74      9.56 o 
  -2  -7   4      126.35      134.75     13.96 o 
  -1  -7   4      173.83      185.58      9.19 o 
   0  -7   4      131.26      134.74      8.94 o 
   1  -7   4       20.38       19.81      3.63 o 
   2  -7   4      101.54      109.47      8.32 o 
   3  -7   4       15.12        7.60     10.95 o 
  -3  -6   4      111.32      115.30     12.28 o 
  -2  -6   4       33.63       30.30      5.39 o 
  -1  -6   4       28.70       26.32      3.06 o 
   0  -6   4      313.52      321.28     12.05 o 
   1  -6   4      198.23      191.84      7.92 o 
   2  -6   4       35.72       31.34      5.47 o 
   3  -6   4       33.85       39.31      6.22 o 
  -4  -5   4       41.84       45.16      8.06 o 
  -3  -5   4        1.26        0.50      3.15 o 
  -2  -5   4       63.02       66.78      3.77 o 
  -1  -5   4       95.43       89.76      3.97 o 
   0  -5   4        8.79        9.84      2.18 o 
   1  -5   4      126.89      116.27      6.80 o 
   2  -5   4       73.07       72.35      5.68 o 
   3  -5   4        0.30        1.15      1.14 o 
   4  -5   4       39.02       39.21     10.92 o 
  -4  -4   4       83.30       73.57      9.07 o 
  -3  -4   4       43.97       46.26      4.64 o 
  -2  -4   4       55.02       49.42      2.92 o 
  -1  -4   4      158.10      158.62      5.70 o 
   0  -4   4       57.32       51.37      2.44 o 
   1  -4   4      225.58      225.38      5.27 o 
   2  -4   4       44.22       39.52      4.39 o 
   3  -4   4       90.80      103.19     10.51 o 
   4  -4   4       33.50       27.47      9.37 o 
  -4  -3   4      229.76      217.98     20.62 o 
  -3  -3   4       66.27       69.98      6.40 o 
  -2  -3   4       65.51       67.86      3.67 o 
  -1  -3   4      233.45      238.58      4.81 o 
   0  -3   4      565.65      560.74      8.88 o 
   1  -3   4       77.89       74.64      2.80 o 
   2  -3   4      243.10      250.85     11.10 o 
   3  -3   4       97.19       99.70      7.24 o 
   4  -3   4       84.17       92.36      9.33 o 
  -3  -2   4      168.04      169.57     19.26 o 
  -2  -2   4      225.54      232.10      9.06 o 
  -1  -2   4      374.51      361.99     19.31 o 
   0  -2   4      530.55      552.39      6.78 o 
   1  -2   4     1485.13     1432.43    113.64 o 
   2  -2   4      212.16      214.03      6.51 o 
   3  -2   4       87.30       88.99      5.18 o 
   4  -2   4       16.84       15.75      3.72 o 
  -5  -1   4       25.27       28.54      6.96 o 
  -3  -1   4      295.43      274.30     12.55 o 
  -2  -1   4      264.38      264.10     12.38 o 
  -1  -1   4      139.23      142.00      3.66 o 
   0  -1   4     1269.93     1252.85     18.67 o 
   1  -1   4      428.37      457.59     11.47 o 
   2  -1   4      494.15      526.04     12.82 o 
   3  -1   4       21.58       23.89      4.95 o 
   4  -1   4       33.77       33.73      4.81 o 
  -5   0   4        9.84       10.83     13.07 o 
  -4   0   4      125.78      118.34     13.44 o 
  -3   0   4      236.44      208.24     26.74 o 
  -2   0   4       36.50       36.35      1.88 o 
  -1   0   4        7.21        5.78      0.59 o 
   0   0   4        1.12        2.25      1.36 o 
   1   0   4      835.40      828.54     11.70 o 
   2   0   4      366.53      401.59     12.18 o 
   3   0   4      116.55      124.28      9.77 o 
   4   0   4        1.11        0.88      2.13 o 
  -5   1   4       24.17       22.96      5.07 o 
  -4   1   4       40.11       44.28      4.82 o 
  -3   1   4      291.25      311.73     22.09 o 
  -2   1   4      259.99      245.61      5.07 o 
  -1   1   4      134.55      138.95      2.03 o 
   0   1   4     1280.84     1272.44     21.29 o 
   1   1   4      425.69      429.01     14.59 o 
   2   1   4      494.06      454.42     20.71 o 
   3   1   4       20.98       21.45      4.24 o 
   4   1   4       32.06       30.80      6.80 o 
  -4   2   4      137.09      135.62      8.77 o 
  -3   2   4      167.14      159.60      9.47 o 
  -2   2   4      220.08      210.87      9.34 o 
  -1   2   4      370.96      364.49      6.64 o 
   0   2   4      522.40      545.18      7.39 o 
   1   2   4     1481.53     1723.68    103.59 o 
   2   2   4      216.10      225.10      9.22 o 
   3   2   4       88.20       91.57     11.26 o 
   4   2   4       16.34       14.84      5.50 o 
  -4   3   4      225.88      214.84     27.98 o 
  -3   3   4       69.59       68.44      5.11 o 
  -2   3   4       65.46       67.06      2.82 o 
  -1   3   4      228.21      256.17      5.80 o 
   0   3   4      569.34      586.67     12.69 o 
   1   3   4       79.88       85.16      8.08 o 
   2   3   4      240.56      254.98     17.58 o 
   3   3   4       99.14       95.91     12.41 o 
   4   3   4       82.75       87.04     14.83 o 
  -4   4   4       86.57       72.38     13.53 o 
  -3   4   4       43.51       44.01      5.04 o 
  -2   4   4       55.81       48.29      2.81 o 
  -1   4   4      155.79      143.43      5.23 o 
   0   4   4       56.67       47.95      3.45 o 
   1   4   4      231.84      250.75     15.88 o 
   2   4   4       46.09       39.24      8.13 o 
   3   4   4       85.84       86.05     14.71 o 
   4   4   4       34.26       34.25     10.30 o 
  -4   5   4       43.37       47.54     12.21 o 
  -3   5   4        1.15        1.16      3.44 o 
  -2   5   4       60.40       61.47      4.80 o 
  -1   5   4       93.14       90.63      5.70 o 
   0   5   4        6.80        6.65      2.02 o 
   1   5   4      129.67      126.23     12.85 o 
   2   5   4       76.98       76.28     11.38 o 
   3   5   4        0.22        1.31      4.37 o 
   4   5   4       36.39       35.29      9.77 o 
  -3   6   4      113.08      111.27     23.56 o 
  -2   6   4       31.58       28.95      4.05 o 
  -1   6   4       25.28       25.94      3.84 o 
   0   6   4      315.00      311.32     23.49 o 
   1   6   4      206.73      196.28     17.39 o 
   2   6   4       34.34       32.55      8.63 o 
   3   6   4       32.08       40.40     10.40 o 
  -3   7   4       54.19       50.43     12.41 o 
  -2   7   4      125.81      133.67     19.86 o 
  -1   7   4      174.57      185.92     15.57 o 
   0   7   4      134.72      127.59     11.20 o 
   1   7   4       19.45       15.29     22.49 o 
   2   7   4      103.62      113.80     17.79 o 
   3   7   4       14.55        6.34     24.92 o 
  -2   8   4       82.32       74.18     17.09 o 
  -1   8   4      248.50      251.77     28.20 o 
   0   8   4       12.40       17.12      5.34 o 
   1   8   4       26.87       25.70      7.56 o 
   2   8   4        3.76        3.63      9.67 o 
   0   9   4       68.73       66.63     11.77 o 
   1   9   4        0.08       -0.24      2.94 o 
  -1  -9   5        0.98        0.82      2.38 o 
   0  -9   5       47.10       38.64      5.49 o 
   1  -9   5       38.47       41.51      5.31 o 
  -2  -8   5       71.16       67.37     10.37 o 
  -1  -8   5       54.14       62.36      6.91 o 
   0  -8   5        5.14        4.10      2.79 o 
   1  -8   5       29.13       31.47      4.01 o 
   2  -8   5       18.49       25.87      4.75 o 
  -3  -7   5        9.29        6.13     13.23 o 
  -2  -7   5      223.81      231.04     20.70 o 
  -1  -7   5      138.04      132.88      6.56 o 
   0  -7   5       29.23       27.75      3.28 o 
   1  -7   5       23.51       25.52      3.38 o 
   2  -7   5      196.12      210.71     14.34 o 
   3  -7   5       97.60       78.14      7.44 o 
  -3  -6   5       68.96       68.37      9.18 o 
  -2  -6   5       38.62       40.76      6.07 o 
  -1  -6   5      207.57      212.44      7.89 o 
   0  -6   5      198.16      203.22      8.28 o 
   1  -6   5       84.91       88.24      5.47 o 
   2  -6   5      217.99      237.79     15.30 o 
   3  -6   5      102.26      106.81     10.87 o 
  -4  -5   5       36.54       37.57      6.52 o 
  -3  -5   5      102.21       93.12      8.26 o 
  -2  -5   5       94.20      100.39     10.77 o 
  -1  -5   5      111.21      106.02      5.03 o 
   0  -5   5      236.93      211.85     10.22 o 
   1  -5   5      473.34      471.21     15.29 o 
   2  -5   5       85.45       88.82      7.25 o 
   3  -5   5      109.11      109.04     11.17 o 
   4  -5   5       46.79       50.41     12.98 o 
  -4  -4   5       93.44       79.13      9.05 o 
  -3  -4   5       39.98       41.81      5.92 o 
  -2  -4   5       29.13       30.23      2.56 o 
  -1  -4   5      266.65      254.43      7.15 o 
   0  -4   5      222.08      219.62      4.60 o 
   1  -4   5      156.39      149.37      4.48 o 
   2  -4   5      157.50      157.63     10.28 o 
   3  -4   5       55.77       54.26      6.90 o 
   4  -4   5       28.42       29.28      5.73 o 
  -4  -3   5      166.26      154.94     14.74 o 
  -3  -3   5        1.82        2.95      3.16 o 
  -2  -3   5       96.77      105.79      6.75 o 
  -1  -3   5        5.50        8.33      4.93 o 
   0  -3   5      998.00     1031.88     49.19 o 
   1  -3   5      299.32      337.32     10.88 o 
   2  -3   5        9.62       11.17      2.89 o 
   3  -3   5        1.50        1.77      2.54 o 
   4  -3   5       74.58       70.51      8.03 o 
  -4  -2   5        2.82        2.02      3.31 o 
  -3  -2   5      185.91      205.16     11.83 o 
  -2  -2   5       11.08       12.44      2.26 o 
  -1  -2   5      216.42      209.93      5.43 o 
   0  -2   5       20.35       17.91      1.16 o 
   1  -2   5      196.22      205.05      9.41 o 
   2  -2   5       16.10       21.41      2.37 o 
   3  -2   5       88.13       85.14      5.05 o 
   4  -2   5       67.96       64.87      7.67 o 
  -4  -1   5      173.98      187.49     15.64 o 
  -3  -1   5       94.58       90.35      4.71 o 
  -2  -1   5      115.52      111.57      4.22 o 
  -1  -1   5      221.70      216.32      3.99 o 
   0  -1   5      469.99      451.09     20.64 o 
   1  -1   5       65.54       68.64      2.60 o 
   2  -1   5       93.85       92.04      5.85 o 
   3  -1   5       65.20       64.22      6.30 o 
   4  -1   5       19.68       22.28      5.43 o 
  -5   0   5       61.13       68.24     10.62 o 
  -4   0   5      125.27      119.99     11.22 o 
  -3   0   5       47.11       43.93      3.77 o 
  -2   0   5       29.75       27.83      1.67 o 
  -1   0   5      480.48      471.91      4.73 o 
   0   0   5      311.83      321.25      6.41 o 
   1   0   5      568.81      597.79     14.70 o 
   2   0   5      143.12      139.91      7.73 o 
   3   0   5        0.30        0.58      1.76 o 
   4   0   5      131.51      139.57     14.49 o 
  -4   1   5      177.95      192.19     18.08 o 
  -3   1   5       96.58       99.72      7.05 o 
  -2   1   5      111.34      107.47      6.14 o 
  -1   1   5      222.39      224.18      4.07 o 
   0   1   5      467.64      458.53      6.41 o 
   1   1   5       61.66       68.91      2.91 o 
   2   1   5       94.00       87.61      4.69 o 
   3   1   5       66.08       62.90      6.74 o 
   4   1   5       19.30       19.83      6.29 o 
  -4   2   5        2.53        1.59      2.29 o 
  -3   2   5      189.05      191.41     10.65 o 
  -2   2   5       10.79       11.50      1.24 o 
  -1   2   5      216.49      203.10      5.23 o 
   0   2   5       19.37       16.19      1.32 o 
   1   2   5      199.98      199.56      6.66 o 
   2   2   5       16.71       19.93      2.08 o 
   3   2   5       85.11       82.19     10.67 o 
   4   2   5       70.49       65.63     12.28 o 
  -4   3   5      170.41      160.36     22.72 o 
  -3   3   5        2.10        2.89      1.66 o 
  -2   3   5       96.93       93.01      2.83 o 
  -1   3   5        6.36        9.51      1.87 o 
   0   3   5     1005.21     1126.44     98.87 o 
   1   3   5      297.77      350.98     15.66 o 
   2   3   5        7.87        7.17      0.84 o 
   3   3   5        1.82        0.57      3.72 o 
   4   3   5       74.02       69.10     12.48 o 
  -4   4   5       93.93       83.43     14.45 o 
  -3   4   5       41.64       44.57      5.27 o 
  -2   4   5       29.33       31.25      3.75 o 
  -1   4   5      269.02      260.93      7.71 o 
   0   4   5      223.60      224.96     13.21 o 
   1   4   5      158.25      163.49     13.07 o 
   2   4   5      155.69      134.79     14.39 o 
   3   4   5       54.25       48.45     10.22 o 
   4   4   5       29.72       36.23     10.05 o 
  -4   5   5       36.25       35.74      9.83 o 
  -3   5   5      101.16       97.41     13.05 o 
  -2   5   5       95.41       94.79      6.40 o 
  -1   5   5      113.42      113.57      7.71 o 
   0   5   5      238.91      221.30     13.06 o 
   1   5   5      472.88      469.59     32.75 o 
   2   5   5       84.20       85.40     11.73 o 
   3   5   5      109.90      116.21     18.47 o 
   4   5   5       45.62       48.11     12.11 o 
  -3   6   5       66.63       68.72     12.86 o 
  -2   6   5       38.33       41.09      6.27 o 
  -1   6   5      205.34      191.24     10.34 o 
   0   6   5      197.83      197.21     10.75 o 
   1   6   5       83.87       95.26     11.59 o 
   2   6   5      215.63      239.60     22.06 o 
   3   6   5      102.01      111.93     18.98 o 
  -3   7   5        9.73        9.97     17.83 o 
  -2   7   5      217.95      234.89     30.04 o 
  -1   7   5      134.68      135.78     10.33 o 
   0   7   5       32.34       27.70      3.98 o 
   1   7   5       25.04       27.84      7.28 o 
   2   7   5      192.59      199.86     25.66 o 
   3   7   5       94.13       84.38     15.86 o 
  -2   8   5       68.73       60.64     13.25 o 
  -1   8   5       56.40       56.01      6.44 o 
   0   8   5        5.80        4.96     10.47 o 
   1   8   5       29.16       36.26      8.69 o 
   2   8   5       18.78       27.37      8.16 o 
   0   9   5       47.28       44.13      9.32 o 
   1   9   5       39.69       39.43      9.38 o 
   0  -9   6        1.77        1.54      2.39 o 
  -2  -8   6      214.29      226.80     20.73 o 
  -1  -8   6       17.89       15.79      6.64 o 
   0  -8   6       54.54       56.32      6.64 o 
   1  -8   6        1.23        1.40      1.49 o 
   2  -8   6      131.58      131.34     11.02 o 
  -3  -7   6       39.05       41.02      8.07 o 
  -2  -7   6       61.79       66.90      8.98 o 
  -1  -7   6      187.40      186.13     11.47 o 
   0  -7   6        6.23        5.29      3.31 o 
   1  -7   6      115.13      117.84      6.63 o 
   2  -7   6        8.85        6.80      7.31 o 
  -3  -6   6        4.95        2.94      5.86 o 
  -2  -6   6       38.12       45.32      6.22 o 
  -1  -6   6       51.68       46.77      3.16 o 
   0  -6   6      257.60      244.47      7.68 o 
   1  -6   6       48.05       47.16      4.85 o 
   2  -6   6        1.43        1.65      2.27 o 
   3  -6   6       41.27       35.78      6.54 o 
  -4  -5   6       11.93        7.76     12.23 o 
  -3  -5   6      101.47      109.83      9.24 o 
  -2  -5   6       30.95       24.07      4.24 o 
  -1  -5   6      183.42      162.07      8.12 o 
   0  -5   6       32.69       31.12      2.91 o 
   1  -5   6       91.47       96.00      4.84 o 
   2  -5   6       21.49       22.37     10.23 o 
   3  -5   6      103.71      103.73     11.01 o 
  -4  -4   6       62.87       62.22      8.94 o 
  -3  -4   6        6.23        5.50      4.32 o 
  -2  -4   6      252.37      253.87     13.87 o 
  -1  -4   6       10.54        8.77      1.25 o 
   0  -4   6      208.65      196.52      8.67 o 
   1  -4   6        0.65        0.58      0.37 o 
   2  -4   6      206.74      219.36     17.88 o 
   3  -4   6        8.63        7.51      8.00 o 
   4  -4   6       51.87       59.29      8.81 o 
  -4  -3   6       21.11       20.31      4.18 o 
  -3  -3   6      150.14      159.38     10.43 o 
  -2  -3   6       44.48       41.26      4.75 o 
  -1  -3   6      443.18      448.90     10.98 o 
   0  -3   6       50.64       57.63      2.54 o 
   1  -3   6      172.70      191.52      7.95 o 
   2  -3   6       16.48       16.48      1.72 o 
   3  -3   6       63.48       73.03      8.15 o 
   4  -3   6       11.61        6.14     10.05 o 
  -4  -2   6       27.13       30.47      4.66 o 
  -3  -2   6        7.75        7.72      6.51 o 
  -2  -2   6      196.57      190.73      7.60 o 
  -1  -2   6      146.59      140.25      4.34 o 
   0  -2   6      722.69      729.34     17.57 o 
   1  -2   6      159.21      176.11      6.62 o 
   2  -2   6      139.45      129.88      5.26 o 
   3  -2   6       14.78       13.89      2.34 o 
   4  -2   6       98.70       99.01     10.03 o 
  -4  -1   6        9.13        6.10      6.07 o 
  -3  -1   6       37.10       40.83      4.01 o 
  -2  -1   6       25.83       25.45      2.54 o 
  -1  -1   6      749.14      758.19     31.50 o 
   0  -1   6      160.88      173.25      5.87 o 
   1  -1   6      508.58      510.54     24.37 o 
   2  -1   6       46.80       48.99      4.71 o 
   3  -1   6      297.02      299.75     15.71 o 
   4  -1   6       53.26       54.64     13.14 o 
  -4   0   6      188.59      207.00     16.56 o 
  -3   0   6       17.99       23.81      3.12 o 
  -2   0   6      221.01      220.22      5.21 o 
  -1   0   6      196.64      210.07      3.70 o 
   0   0   6      480.04      515.41     12.78 o 
   1   0   6        2.93        2.17      1.28 o 
   2   0   6      225.79      235.08     10.97 o 
   3   0   6       23.16       19.48      8.47 o 
   4   0   6      268.67      280.96     24.27 o 
  -4   1   6        9.01        6.88     11.61 o 
  -3   1   6       35.68       38.20      5.38 o 
  -2   1   6       25.81       23.34      1.24 o 
  -1   1   6      751.73      756.05      7.58 o 
   0   1   6      160.01      174.52      4.17 o 
   1   1   6      521.40      537.35     11.93 o 
   2   1   6       47.58       51.04      3.20 o 
   3   1   6      299.60      301.72     16.69 o 
   4   1   6       53.41       55.89     10.99 o 
  -4   2   6       26.84       27.90      8.41 o 
  -3   2   6        7.68        7.11      5.74 o 
  -2   2   6      197.52      196.07     10.08 o 
  -1   2   6      147.10      149.13      4.75 o 
   0   2   6      717.27      749.16     14.59 o 
   1   2   6      158.27      166.57      4.23 o 
   2   2   6      144.08      142.22      6.71 o 
   3   2   6       15.12       15.82     18.62 o 
   4   2   6      100.69      102.37     16.02 o 
  -4   3   6       21.39       16.06      3.89 o 
  -3   3   6      145.16      147.56      8.54 o 
  -2   3   6       44.55       39.02      3.71 o 
  -1   3   6      438.94      475.96     21.29 o 
   0   3   6       50.37       56.47      5.28 o 
   1   3   6      166.86      125.14     10.11 o 
   2   3   6       15.96       16.25      1.51 o 
   3   3   6       64.37       73.69     12.56 o 
   4   3   6       11.41        4.22     17.34 o 
  -4   4   6       59.16       60.03     13.58 o 
  -3   4   6        6.28        6.29      4.34 o 
  -2   4   6      245.80      248.10     12.91 o 
  -1   4   6       10.48       10.29      2.04 o 
   0   4   6      208.27      203.77     12.68 o 
   1   4   6        0.60        0.10      2.81 o 
   2   4   6      201.10      202.55     17.89 o 
   3   4   6        8.33       10.74     17.63 o 
   4   4   6       51.89       57.02     13.72 o 
  -4   5   6       11.82        7.36     19.35 o 
  -3   5   6       97.07      101.94      7.58 o 
  -2   5   6       31.03       23.45      3.07 o 
  -1   5   6      188.19      187.98     16.39 o 
   0   5   6       33.14       33.96      5.85 o 
   1   5   6       86.63       94.33     11.56 o 
   2   5   6       21.13       21.24     20.20 o 
   3   5   6      104.22      117.84     19.16 o 
  -3   6   6        4.89        2.76      6.22 o 
  -2   6   6       38.76       46.57      5.43 o 
  -1   6   6       51.66       45.29      5.14 o 
   0   6   6      266.26      282.17     20.90 o 
   1   6   6       48.68       45.47      9.03 o 
   2   6   6        1.78        1.12      2.94 o 
   3   6   6       41.44       39.23     11.34 o 
  -3   7   6       40.03       43.49      9.77 o 
  -2   7   6       61.94       61.77     11.02 o 
  -1   7   6      192.89      198.01     12.00 o 
   0   7   6        6.40        4.56      8.97 o 
   1   7   6      117.14      126.83     14.39 o 
   2   7   6        8.97       10.40     11.98 o 
  -2   8   6      217.55      226.60     28.86 o 
  -1   8   6       17.97       17.55      3.50 o 
   0   8   6       53.26       50.19      9.19 o 
   1   8   6        1.19        1.59      3.02 o 
   2   8   6      130.13      121.71     19.71 o 
  -2  -8   7       17.64       11.40     12.55 o 
  -1  -8   7       37.58       34.61      5.31 o 
   0  -8   7       40.83       39.87      6.82 o 
   1  -8   7       87.40      100.58     10.40 o 
  -3  -7   7       44.87       52.77      7.74 o 
  -2  -7   7       71.80       81.42      9.91 o 
  -1  -7   7       18.13       15.36     10.04 o 
   0  -7   7      125.75      130.40     12.92 o 
   1  -7   7       15.94       17.47      3.45 o 
   2  -7   7       98.12      110.91      9.19 o 
  -3  -6   7       49.88       54.80     11.57 o 
  -2  -6   7       13.63       13.23      9.89 o 
  -1  -6   7       85.97       91.90      9.98 o 
   0  -6   7       42.59       40.53      3.06 o 
   1  -6   7      443.42      471.39     21.17 o 
   2  -6   7       79.20       85.71     10.51 o 
   3  -6   7      124.74      131.75     16.14 o 
  -4  -5   7       44.99       43.67      6.96 o 
  -3  -5   7       84.59       88.17      9.88 o 
  -2  -5   7      124.80      120.77     11.61 o 
  -1  -5   7       55.11       44.79      2.87 o 
   0  -5   7      479.13      474.43     15.19 o 
   1  -5   7       65.16       61.91      3.46 o 
   2  -5   7      199.20      211.99     18.62 o 
   3  -5   7       68.01       69.06      8.36 o 
  -4  -4   7       11.14       12.35      3.79 o 
  -3  -4   7       63.56       66.49      9.32 o 
  -2  -4   7      182.27      182.84     10.51 o 
  -1  -4   7      598.26      575.36     21.16 o 
   0  -4   7       27.26       26.27      2.17 o 
   1  -4   7      109.14      102.25      4.35 o 
   2  -4   7      114.56      108.18     15.80 o 
   3  -4   7      128.49      138.00     10.25 o 
   4  -4   7       12.26       13.85      4.24 o 
  -4  -3   7       17.17       21.67      4.08 o 
  -3  -3   7       10.92       11.49      3.58 o 
  -2  -3   7      202.22      188.21      8.81 o 
  -1  -3   7       88.27       90.68      4.40 o 
   0  -3   7      181.03      178.48      5.10 o 
   1  -3   7       33.20       36.59      2.85 o 
   2  -3   7       92.27       82.58      4.68 o 
   3  -3   7       22.50       19.76      4.06 o 
   4  -3   7       53.22       54.61      8.56 o 
  -4  -2   7       16.73       16.97      3.48 o 
  -3  -2   7      118.59      116.36      6.20 o 
  -2  -2   7       55.14       54.20      3.82 o 
  -1  -2   7      365.19      380.54     12.95 o 
   0  -2   7       46.56       46.51      2.28 o 
   1  -2   7       20.69       21.87      2.04 o 
   2  -2   7        7.46        8.92      2.20 o 
   3  -2   7      230.32      225.07     15.11 o 
   4  -2   7       67.11       60.54      7.43 o 
  -4  -1   7       42.77       48.60      5.68 o 
  -3  -1   7       44.88       45.75      3.60 o 
  -2  -1   7      456.35      460.92     10.98 o 
  -1  -1   7      189.47      185.08      5.79 o 
   0  -1   7       97.26      103.23      3.10 o 
   1  -1   7      128.56      131.32      4.33 o 
   2  -1   7      169.20      163.72      8.75 o 
   3  -1   7       13.33       15.32      4.06 o 
   4  -1   7       63.52       67.43     15.70 o 
  -4   0   7        2.59        3.80      3.96 o 
  -3   0   7      187.72      196.94      7.54 o 
  -2   0   7      115.06      111.02      3.20 o 
  -1   0   7       20.85       18.65      1.38 o 
   0   0   7     1245.95     1303.45     42.44 o 
   1   0   7      188.97      188.73     18.78 o 
   2   0   7       58.35       64.49      5.80 o 
   3   0   7      262.66      263.42     15.15 o 
   4   0   7       39.34       36.90      6.38 o 
  -4   1   7       43.92       45.85      7.42 o 
  -3   1   7       45.00       47.21      3.81 o 
  -2   1   7      460.52      462.88      9.52 o 
  -1   1   7      189.09      183.09      5.86 o 
   0   1   7       89.80      100.71      4.76 o 
   1   1   7      129.88      133.89      4.35 o 
   2   1   7      170.54      166.63      9.88 o 
   3   1   7       13.27       16.40      4.94 o 
   4   1   7       65.06       74.45     12.52 o 
  -4   2   7       15.57       17.19      4.18 o 
  -3   2   7      120.53      115.51      5.47 o 
  -2   2   7       55.69       59.10      5.92 o 
  -1   2   7      365.35      360.19      8.21 o 
   0   2   7       48.65       45.34      3.30 o 
   1   2   7       17.36       17.10      1.90 o 
   2   2   7        7.97        9.33      1.56 o 
   3   2   7      236.58      265.50     31.99 o 
   4   2   7       66.11       63.24     12.08 o 
  -4   3   7       18.03       22.16      4.72 o 
  -3   3   7       10.69       11.83      8.64 o 
  -2   3   7      208.08      198.13     14.08 o 
  -1   3   7       91.19       95.19      5.14 o 
   0   3   7      181.72      168.50     12.79 o 
   1   3   7       31.64       31.29      5.24 o 
   2   3   7       92.55       82.50      4.89 o 
   3   3   7       21.63       18.48     24.60 o 
   4   3   7       52.21       56.68     13.01 o 
  -4   4   7       11.08       10.63     17.76 o 
  -3   4   7       67.38       64.43      5.52 o 
  -2   4   7      183.68      192.94     10.13 o 
  -1   4   7      602.70      528.89     76.29 o 
   0   4   7       28.57       31.18      5.71 o 
   1   4   7      108.83      121.44     12.87 o 
   2   4   7      112.42       94.59     12.08 o 
   3   4   7      127.04      135.52     21.90 o 
   4   4   7       12.46       14.95      7.01 o 
  -4   5   7       44.24       42.33     11.00 o 
  -3   5   7       84.71       87.71      8.95 o 
  -2   5   7      127.76      131.10     11.72 o 
  -1   5   7       56.31       52.79      9.38 o 
   0   5   7      474.59      467.58     32.40 o 
   1   5   7       66.70       57.69      8.79 o 
   2   5   7      202.01      216.60     27.49 o 
   3   5   7       67.59       69.13     14.22 o 
  -3   6   7       49.23       55.72     12.34 o 
  -2   6   7       14.19       13.33      2.72 o 
  -1   6   7       86.29       87.33      8.59 o 
   0   6   7       41.90       47.00      7.72 o 
   1   6   7      436.62      459.41     51.46 o 
   2   6   7       80.39       89.74     15.47 o 
   3   6   7      127.19      143.57     30.10 o 
  -3   7   7       44.48       50.67     10.82 o 
  -2   7   7       70.00       69.69     11.31 o 
  -1   7   7       18.05       15.42      3.34 o 
   0   7   7      124.30      135.10     14.31 o 
   1   7   7       15.04       14.95     21.50 o 
   2   7   7       94.39      110.69     18.05 o 
  -2   8   7       18.87       16.37      7.16 o 
  -1   8   7       39.34       45.85     10.09 o 
   0   8   7       39.24       40.62     10.08 o 
   1   8   7       85.37      100.52     19.02 o 
  -1  -8   8      154.64      153.34     14.47 o 
   0  -8   8       77.58       76.77     10.78 o 
   1  -8   8       76.76       84.69      7.85 o 
  -2  -7   8       96.93       97.50     13.17 o 
  -1  -7   8       99.82      104.52      8.92 o 
   0  -7   8      128.74      129.49     13.29 o 
   1  -7   8       20.43       18.30      4.07 o 
   2  -7   8       27.15       30.24      7.03 o 
  -3  -6   8       50.70       53.21      8.24 o 
  -2  -6   8       56.60       57.33      7.78 o 
  -1  -6   8       81.43       81.39      7.04 o 
   0  -6   8       50.02       48.07      3.82 o 
   1  -6   8       21.00       22.21      9.78 o 
   2  -6   8        5.22        6.97      6.83 o 
   3  -6   8       64.38       63.03      8.30 o 
  -3  -5   8       19.39       20.64     13.92 o 
  -2  -5   8       97.62       99.18      8.02 o 
  -1  -5   8       89.98       98.56      7.96 o 
   0  -5   8      128.46      126.29      5.05 o 
   1  -5   8       73.76       61.50      5.67 o 
   2  -5   8      157.58      173.94     11.91 o 
   3  -5   8       33.62       31.36      5.51 o 
  -4  -4   8        3.29        2.78      3.45 o 
  -3  -4   8       73.10       77.80      6.47 o 
  -2  -4   8       48.46       50.81      4.67 o 
  -1  -4   8      143.15      143.22      7.29 o 
   0  -4   8        5.16        6.76      3.44 o 
   1  -4   8      195.58      190.11      7.68 o 
   2  -4   8      159.93      158.83     13.98 o 
   3  -4   8      100.54      105.94     12.25 o 
  -4  -3   8       74.34       81.47     11.56 o 
  -3  -3   8       18.68       20.48      4.84 o 
  -2  -3   8      333.60      336.11     13.82 o 
  -1  -3   8      165.84      173.18      6.44 o 
   0  -3   8      262.82      245.97     11.09 o 
   1  -3   8      362.94      382.20     25.17 o 
   2  -3   8       27.37       31.55      2.93 o 
   3  -3   8       17.53       18.14     12.99 o 
   4  -3   8       60.68       58.66      8.02 o 
  -4  -2   8       13.05       15.19      4.79 o 
  -3  -2   8      161.30      174.91     11.99 o 
  -2  -2   8       79.88       83.22      5.59 o 
  -1  -2   8      257.92      255.78      6.44 o 
   0  -2   8      284.80      311.30      6.02 o 
   1  -2   8      111.84      115.33      4.88 o 
   2  -2   8      267.98      279.24     11.91 o 
   3  -2   8       92.27       92.14      7.70 o 
   4  -2   8       74.74       72.10     10.34 o 
  -4  -1   8       68.34       75.89      7.48 o 
  -3  -1   8       78.46       75.87      5.10 o 
  -2  -1   8      131.35      135.43      5.90 o 
  -1  -1   8      373.00      386.32      7.94 o 
   0  -1   8       34.40       40.78      2.29 o 
   1  -1   8      184.25      175.46      6.16 o 
   2  -1   8      384.99      399.12     21.49 o 
   3  -1   8      244.34      245.76     21.08 o 
   4  -1   8      108.77       89.51     20.22 o 
  -4   0   8        8.80        7.81     13.01 o 
  -3   0   8      202.92      210.69     11.96 o 
  -2   0   8      205.72      206.77      7.60 o 
  -1   0   8       17.62       23.11      1.59 o 
   0   0   8        0.55        2.98      1.46 o 
   1   0   8      243.43      249.86     21.19 o 
   2   0   8      398.57      395.62     15.83 o 
   3   0   8       68.20       69.63      8.59 o 
   4   0   8        1.69        2.27      3.56 o 
  -4   1   8       68.52       68.86      9.38 o 
  -3   1   8       78.41       77.60      4.79 o 
  -2   1   8      127.13      116.69      3.57 o 
  -1   1   8      364.49      384.08      8.39 o 
   0   1   8       37.74       45.20      3.86 o 
   1   1   8      182.87      187.11      9.19 o 
   2   1   8      387.92      402.47     21.13 o 
   3   1   8      241.41      254.60     22.47 o 
   4   1   8      112.75      109.79     19.83 o 
  -4   2   8       12.60       14.13     12.90 o 
  -3   2   8      161.46      172.41     19.48 o 
  -2   2   8       77.41       89.63      8.70 o 
  -1   2   8      256.66      253.93     12.28 o 
   0   2   8      281.90      286.74      8.39 o 
   1   2   8      111.90      101.42     10.76 o 
   2   2   8      268.01      283.51     17.10 o 
   3   2   8       94.75      110.15     16.66 o 
   4   2   8       71.56       72.86     14.86 o 
  -4   3   8       74.58       76.10     12.60 o 
  -3   3   8       19.62       22.64      5.22 o 
  -2   3   8      330.22      342.89     22.45 o 
  -1   3   8      162.21      162.85     11.80 o 
   0   3   8      258.38      237.28     13.42 o 
   1   3   8      366.62      334.50     22.68 o 
   2   3   8       28.86       36.28      7.15 o 
   3   3   8       19.06       22.97     24.65 o 
   4   3   8       59.21       52.89     11.45 o 
  -3   4   8       73.24       74.33      7.39 o 
  -2   4   8       49.04       50.16      5.75 o 
  -1   4   8      136.93      128.36      8.40 o 
   0   4   8        4.31        8.35      6.70 o 
   1   4   8      195.00      192.83     16.57 o 
   2   4   8      165.71      156.70     16.76 o 
   3   4   8       98.87      108.79     17.93 o 
  -3   5   8       18.31       19.02      3.45 o 
  -2   5   8      101.68      102.38     12.62 o 
  -1   5   8       92.26      112.64     10.97 o 
   0   5   8      122.22      124.26     11.61 o 
   1   5   8       74.79       73.28     10.39 o 
   2   5   8      158.34      132.68     15.40 o 
   3   5   8       34.26       35.21     10.37 o 
  -3   6   8       52.42       53.95     11.75 o 
  -2   6   8       56.76       58.14      6.98 o 
  -1   6   8       81.28       78.59     11.31 o 
   0   6   8       48.97       43.90      9.07 o 
   1   6   8       21.53       23.70     16.60 o 
   2   6   8        4.52        4.45      7.77 o 
   3   6   8       67.35       73.55     14.94 o 
  -2   7   8       98.36       86.44     15.96 o 
  -1   7   8       99.88      100.16     14.11 o 
   0   7   8      129.53      133.19     18.74 o 
   1   7   8       19.52       13.81      5.52 o 
   2   7   8       29.01       36.09     10.84 o 
  -1   8   8      155.32      178.94     28.93 o 
   0   8   8       78.12       87.08     16.60 o 
   1   8   8       77.09       83.57     14.63 o 
  -1  -8   9        8.31        7.53     11.60 o 
   0  -8   9       91.35      102.02     12.77 o 
   1  -8   9        9.57        6.17     12.12 o 
  -2  -7   9       22.52       24.24      4.93 o 
  -1  -7   9      226.90      239.85     15.75 o 
   0  -7   9        2.61        2.03      1.98 o 
   1  -7   9      123.89      141.42     11.57 o 
   2  -7   9       82.24       93.72     11.21 o 
  -3  -6   9        9.38        6.44      6.89 o 
  -2  -6   9       78.20       79.07      7.28 o 
  -1  -6   9        1.60        2.30      1.99 o 
   0  -6   9      117.43      112.83      6.28 o 
   1  -6   9       16.57       16.20     13.79 o 
   2  -6   9       85.11      100.85     11.40 o 
  -3  -5   9      103.10      103.64      9.28 o 
  -2  -5   9        3.82        4.42      2.51 o 
  -1  -5   9      164.44      171.17      8.41 o 
   0  -5   9       32.95       29.88      2.95 o 
   1  -5   9       22.24       25.71      3.01 o 
   2  -5   9       35.49       34.06      5.29 o 
   3  -5   9      173.00      175.65     20.70 o 
  -4  -4   9       39.95       43.38      6.28 o 
  -3  -4   9       25.61       23.87      4.54 o 
  -2  -4   9      299.14      308.18     19.94 o 
  -1  -4   9      101.57       97.17      6.04 o 
   0  -4   9      277.10      290.12     14.10 o 
   1  -4   9       49.57       39.78      3.78 o 
   2  -4   9      107.52      120.00     12.15 o 
   3  -4   9       20.12       18.58      8.22 o 
  -4  -3   9        5.93        3.25      4.93 o 
  -3  -3   9      282.36      286.90     15.15 o 
  -2  -3   9       90.67       89.97      5.81 o 
  -1  -3   9       99.70      100.09      5.72 o 
   0  -3   9       21.30       22.08      2.26 o 
   1  -3   9      623.34      680.98     22.43 o 
   2  -3   9      134.88      120.73      6.20 o 
   3  -3   9       87.82       83.92      9.93 o 
   4  -3   9       47.58       44.35      6.77 o 
  -4  -2   9      161.19      159.25     13.42 o 
  -3  -2   9       74.27       69.25      5.94 o 
  -2  -2   9      163.67      167.73      7.99 o 
  -1  -2   9       14.91       14.67      2.21 o 
   0  -2   9      474.84      479.08     17.77 o 
   1  -2   9       39.12       30.68      2.73 o 
   2  -2   9      288.92      285.16     15.21 o 
   3  -2   9       94.67       91.70      8.06 o 
   4  -2   9       25.30       21.39      5.70 o 
  -4  -1   9        7.21        5.24      7.88 o 
  -3  -1   9      138.81      143.39      9.75 o 
  -2  -1   9      102.70      102.14      5.45 o 
  -1  -1   9      220.61      220.21      5.71 o 
   0  -1   9        3.18        5.92      2.63 o 
   1  -1   9      368.86      350.62     10.20 o 
   2  -1   9       27.69       26.77      4.37 o 
   3  -1   9       86.41       87.77      8.31 o 
   4  -1   9       23.14       13.53     31.26 o 
  -4   0   9      136.75      149.37     17.56 o 
  -3   0   9       16.28       16.76      3.24 o 
  -2   0   9        3.61        4.11      2.29 o 
  -1   0   9       89.61       99.81      3.38 o 
   0   0   9      164.57      161.75      5.70 o 
   1   0   9       36.93       39.76      4.28 o 
   2   0   9       35.27       27.84      4.20 o 
   3   0   9      199.61      182.40     12.54 o 
   4   0   9       84.63       87.67     21.46 o 
  -4   1   9        7.16        4.85      5.82 o 
  -3   1   9      141.82      161.80     18.86 o 
  -2   1   9      102.94      100.28      4.44 o 
  -1   1   9      211.92      224.21      6.20 o 
   0   1   9        2.99        6.77      5.08 o 
   1   1   9      371.95      385.23     16.36 o 
   2   1   9       28.44       31.98      5.21 o 
   3   1   9       80.76       78.74      8.63 o 
   4   1   9       22.52       22.34      5.86 o 
  -4   2   9      165.06      167.61     18.81 o 
  -3   2   9       74.19       74.45     16.58 o 
  -2   2   9      161.64      166.93     13.30 o 
  -1   2   9       15.22       14.81      1.78 o 
   0   2   9      472.88      449.18     14.39 o 
   1   2   9       38.73       33.90      4.36 o 
   2   2   9      290.21      309.26     17.03 o 
   3   2   9       94.99       90.43      9.23 o 
   4   2   9       22.82       19.28      6.81 o 
  -4   3   9        5.87        2.43      5.60 o 
  -3   3   9      285.19      298.51     21.08 o 
  -2   3   9       90.51       86.43      8.14 o 
  -1   3   9      104.69      102.64      7.32 o 
   0   3   9       21.79       21.93     16.32 o 
   1   3   9      630.08      619.26     40.04 o 
   2   3   9      135.40      118.57     13.24 o 
   3   3   9       84.34       92.09     15.37 o 
   4   3   9       47.76       52.14     11.35 o 
  -3   4   9       25.64       22.95      6.60 o 
  -2   4   9      301.72      322.58     34.15 o 
  -1   4   9      101.11       92.21      9.12 o 
   0   4   9      287.59      305.39     22.40 o 
   1   4   9       50.31       43.94      7.24 o 
   2   4   9      107.36      128.34     18.88 o 
   3   4   9       19.85       19.34      7.03 o 
  -3   5   9      104.53      105.02     12.85 o 
  -2   5   9        3.82        3.83      4.68 o 
  -1   5   9      160.62      147.81     12.01 o 
   0   5   9       32.49       32.09      6.68 o 
   1   5   9       24.88       33.86      7.80 o 
   2   5   9       34.71       36.02      8.17 o 
   3   5   9      172.61      186.05     31.84 o 
  -2   6   9       75.52       70.11     11.21 o 
  -1   6   9        1.66        2.52      4.24 o 
   0   6   9      112.56      103.12     11.27 o 
   1   6   9       16.07       15.88      5.49 o 
   2   6   9       84.82       89.53     15.25 o 
  -2   7   9       22.66       24.38      6.59 o 
  -1   7   9      221.73      224.66     25.17 o 
   0   7   9        2.54        1.85      3.48 o 
   1   7   9      122.53      135.39     19.58 o 
   2   7   9       82.29       93.01     16.17 o 
  -1   8   9        8.45        6.15     16.04 o 
   0   8   9       88.90       92.85     15.16 o 
   1   8   9        9.47        7.19     16.57 o 
   0  -8  10       67.51       75.42     10.65 o 
  -2  -7  10      126.70      141.94     11.96 o 
  -1  -7  10       50.67       48.16      5.34 o 
   0  -7  10       37.28       39.67      6.46 o 
   1  -7  10       25.20       24.21      8.56 o 
   2  -7  10       92.90       95.91     11.75 o 
  -3  -6  10      141.65      156.84     12.45 o 
  -2  -6  10       21.70       22.94      3.84 o 
  -1  -6  10       63.06       63.49      6.13 o 
   0  -6  10       71.94       74.65      8.32 o 
   1  -6  10      114.92      115.90     12.62 o 
   2  -6  10        6.00        3.75      7.13 o 
  -3  -5  10        4.09        1.90      2.59 o 
  -2  -5  10      142.39      151.69      9.74 o 
  -1  -5  10        3.62        3.23      2.02 o 
   0  -5  10       55.59       48.93      4.72 o 
   1  -5  10       13.76        9.17      7.44 o 
   2  -5  10       40.72       38.21      6.57 o 
   3  -5  10        9.85        9.71     10.93 o 
  -3  -4  10      101.35      106.22      8.41 o 
  -2  -4  10       24.20       25.91      5.36 o 
  -1  -4  10       68.32       70.54      4.79 o 
   0  -4  10       76.39       77.84      5.14 o 
   1  -4  10      188.71      178.43     10.12 o 
   2  -4  10       75.76       71.20      7.53 o 
   3  -4  10       44.14       44.68      7.23 o 
  -4  -3  10        2.84        3.11      4.45 o 
  -3  -3  10       98.20       90.98      6.20 o 
  -2  -3  10      189.21      200.47      8.88 o 
  -1  -3  10      213.79      210.69      9.38 o 
   0  -3  10      316.65      328.72     13.21 o 
   1  -3  10       65.28       69.97      5.25 o 
   2  -3  10      119.99      118.67      8.71 o 
   3  -3  10       15.11       11.25      4.21 o 
  -4  -2  10       38.34       40.96      6.05 o 
  -3  -2  10      123.79      123.93      6.70 o 
  -2  -2  10      146.62      158.63      7.43 o 
  -1  -2  10      213.07      204.18      8.85 o 
   0  -2  10       59.80       57.51      3.67 o 
   1  -2  10      227.20      230.31     10.45 o 
   2  -2  10       48.58       51.50      4.35 o 
   3  -2  10      150.71      163.74     15.72 o 
   4  -2  10       15.46        8.50     11.53 o 
  -4  -1  10      186.98      193.37     23.00 o 
  -3  -1  10        2.08        2.92      2.24 o 
  -2  -1  10       39.50       39.01      3.89 o 
  -1  -1  10       62.70       62.79      2.91 o 
   0  -1  10      499.36      496.43     14.49 o 
   1  -1  10       13.15       13.27      2.25 o 
   2  -1  10      241.85      248.21     13.43 o 
   3  -1  10       71.92       64.33      6.82 o 
   4  -1  10       84.76       91.66     10.92 o 
  -4   0  10       41.98       37.58      7.92 o 
  -3   0  10      156.58      141.23     11.50 o 
  -2   0  10       46.76       47.02      3.32 o 
  -1   0  10       94.56       83.96      5.11 o 
   0   0  10       24.44       21.94      2.56 o 
   1   0  10      764.65      678.20     73.17 o 
   2   0  10      219.54      206.76     12.29 o 
   3   0  10        1.16        0.24      1.53 o 
   4   0  10       14.76        8.67     27.82 o 
  -4   1  10      186.63      182.62     27.69 o 
  -3   1  10        2.14        3.75      2.37 o 
  -2   1  10       37.36       37.66      2.48 o 
  -1   1  10       60.31       59.89      3.48 o 
   0   1  10      494.74      485.96     16.69 o 
   1   1  10       12.30       11.82      8.74 o 
   2   1  10      233.26      219.79     14.28 o 
   3   1  10       73.16       67.18      7.84 o 
   4   1  10       85.52       84.38     11.13 o 
  -4   2  10       38.05       42.57     10.20 o 
  -3   2  10      117.62      118.82     13.52 o 
  -2   2  10      147.84      138.41      8.61 o 
  -1   2  10      212.54      195.06      8.50 o 
   0   2  10       58.71       53.79      4.58 o 
   1   2  10      223.58      225.74     15.94 o 
   2   2  10       48.71       54.26      6.56 o 
   3   2  10      147.30      164.89     16.74 o 
   4   2  10       15.83       10.88      5.28 o 
  -4   3  10        3.59        4.42      6.44 o 
  -3   3  10       97.38       94.05      9.37 o 
  -2   3  10      180.86      184.99     13.10 o 
  -1   3  10      214.99      229.72     17.03 o 
   0   3  10      320.95      291.95     21.02 o 
   1   3  10       65.57       60.27     12.22 o 
   2   3  10      120.70      130.31     18.30 o 
   3   3  10       15.00       10.60     15.18 o 
  -3   4  10      100.10      103.98     12.74 o 
  -2   4  10       22.70       24.89     10.88 o 
  -1   4  10       64.50       66.32      7.45 o 
   0   4  10       78.28       80.98      9.50 o 
   1   4  10      197.13      175.71     15.16 o 
   2   4  10       74.73       66.90     11.72 o 
   3   4  10       43.69       39.32      9.60 o 
  -3   5  10        4.44        1.35      3.27 o 
  -2   5  10      140.75      145.34     12.71 o 
  -1   5  10        3.14        1.69      3.87 o 
   0   5  10       59.89       52.54      9.28 o 
   1   5  10       13.23        9.87     12.34 o 
   2   5  10       41.19       42.04      9.81 o 
   3   5  10        9.47        9.30     21.23 o 
  -2   6  10       20.49       17.48      4.47 o 
  -1   6  10       63.92       64.98     10.75 o 
   0   6  10       70.28       62.54      8.86 o 
   1   6  10      111.93      124.87     18.46 o 
   2   6  10        6.41        4.44      8.11 o 
  -2   7  10      127.52      144.99     19.02 o 
  -1   7  10       50.12       41.69      8.41 o 
   0   7  10       37.02       39.08      8.54 o 
   1   7  10       25.19       25.69      7.77 o 
   2   7  10       91.17       94.79     16.53 o 
   0   8  10       68.54       69.87     13.81 o 
  -1  -7  11       11.43        7.76      7.19 o 
   0  -7  11       75.00       68.97     10.58 o 
   1  -7  11       93.63       95.68     11.46 o 
  -2  -6  11       27.74       26.00      4.95 o 
  -1  -6  11        3.19        5.26      4.90 o 
   0  -6  11       28.53       33.27      6.36 o 
   1  -6  11       23.01       20.20      6.18 o 
   2  -6  11       55.59       51.21      7.90 o 
  -3  -5  11       39.43       45.44      5.39 o 
  -2  -5  11       98.22      108.62      8.98 o 
  -1  -5  11      141.04      138.60      7.53 o 
   0  -5  11        7.68        6.18      4.10 o 
   1  -5  11       88.37       90.46      8.71 o 
   2  -5  11       41.16       39.79      6.96 o 
  -3  -4  11      105.46      106.68      8.55 o 
  -2  -4  11       74.40       78.26      5.68 o 
  -1  -4  11      121.65      109.16      8.37 o 
   0  -4  11      138.00      138.75      7.09 o 
   1  -4  11       68.87       76.89      6.47 o 
   2  -4  11      134.54      136.04     13.58 o 
   3  -4  11       21.21       23.31      5.40 o 
  -3  -3  11       78.62       77.64      6.95 o 
  -2  -3  11       39.21       38.66      4.97 o 
  -1  -3  11       43.71       44.00      3.61 o 
   0  -3  11      337.29      330.38     13.20 o 
   1  -3  11      149.10      152.75      7.39 o 
   2  -3  11       35.14       36.00      4.99 o 
   3  -3  11       42.18       40.67      6.47 o 
  -4  -2  11       81.70       68.78     11.54 o 
  -3  -2  11        7.79        5.62      4.68 o 
  -2  -2  11       64.24       60.67      4.45 o 
  -1  -2  11      473.53      461.08     19.65 o 
   0  -2  11      264.83      245.72     10.60 o 
   1  -2  11      240.18      250.44     10.18 o 
   2  -2  11       56.16       52.53      5.24 o 
   3  -2  11       44.75       49.03      7.30 o 
  -4  -1  11        2.70        1.83      2.15 o 
  -3  -1  11       54.36       48.59      5.41 o 
  -2  -1  11      131.00      128.36      6.03 o 
  -1  -1  11      206.17      197.01      7.28 o 
   0  -1  11      245.99      256.90     11.65 o 
   1  -1  11      169.19      158.73      8.56 o 
   2  -1  11      149.35      140.71     10.45 o 
   3  -1  11       12.27       11.38      3.52 o 
  -4   0  11        0.53        0.31      2.71 o 
  -3   0  11       61.24       61.78     18.22 o 
  -2   0  11      194.49      191.91      7.58 o 
  -1   0  11      118.64      116.16      8.06 o 
   0   0  11      130.06      116.97      5.35 o 
   1   0  11        0.74        0.80      1.76 o 
   2   0  11       88.96       78.01      7.16 o 
   3   0  11       54.85       55.94      7.81 o 
  -4   1  11        3.52        1.35      2.49 o 
  -3   1  11       56.90       57.08      7.71 o 
  -2   1  11      129.99      137.39      6.16 o 
  -1   1  11      208.99      195.89      8.83 o 
   0   1  11      250.36      252.87     13.43 o 
   1   1  11      175.52      195.02     16.23 o 
   2   1  11      143.89      135.93     13.21 o 
   3   1  11       11.28       14.83      5.58 o 
  -4   2  11       83.35       76.54     11.37 o 
  -3   2  11        6.49        4.96      6.29 o 
  -2   2  11       67.44       66.97      7.97 o 
  -1   2  11      477.32      444.96     27.33 o 
   0   2  11      270.94      220.04     22.40 o 
   1   2  11      235.67      239.09     13.31 o 
   2   2  11       54.14       56.83      7.91 o 
   3   2  11       44.08       44.44      7.46 o 
  -3   3  11       77.53       84.09     11.86 o 
  -2   3  11       40.99       44.08     17.62 o 
  -1   3  11       45.81       48.40      6.66 o 
   0   3  11      341.06      316.54     22.90 o 
   1   3  11      147.45      138.25      9.73 o 
   2   3  11       34.79       37.50      7.63 o 
   3   3  11       42.43       41.03      9.25 o 
  -3   4  11      103.22      106.80     13.22 o 
  -2   4  11       72.91       81.57      9.15 o 
  -1   4  11      125.83      114.43     14.62 o 
   0   4  11      136.20      145.90     14.22 o 
   1   4  11       71.45       81.82     13.00 o 
   2   4  11      132.21      128.65     19.65 o 
   3   4  11       21.72       21.44      7.42 o 
  -3   5  11       38.98       44.37      7.58 o 
  -2   5  11       98.15      109.04     14.37 o 
  -1   5  11      142.10      134.98     12.05 o 
   0   5  11        8.10        7.72     10.22 o 
   1   5  11       85.18       80.03     10.43 o 
   2   5  11       40.80       39.28     11.25 o 
  -2   6  11       28.11       24.87      6.13 o 
  -1   6  11        3.90        6.46      7.83 o 
   0   6  11       29.69       36.42      7.94 o 
   1   6  11       22.10       21.72      7.90 o 
   2   6  11       55.27       58.56     12.40 o 
  -1   7  11       11.66        9.73      4.29 o 
   0   7  11       74.85       75.01     15.04 o 
   1   7  11       94.14       93.74     15.64 o 
  -1  -7  12       33.94       31.02      4.86 o 
   0  -7  12        3.74        3.22      5.39 o 
   1  -7  12       63.29       63.88     13.56 o 
  -2  -6  12      107.02      108.90      9.26 o 
  -1  -6  12       54.42       48.15      5.20 o 
   0  -6  12      199.86      205.61     18.44 o 
   1  -6  12        1.62        4.19      5.54 o 
   2  -6  12       94.26       93.27     11.09 o 
  -3  -5  12       72.63       77.57      7.65 o 
  -2  -5  12        2.08        2.03      1.76 o 
  -1  -5  12      234.08      223.68     15.52 o 
   0  -5  12       29.86       30.28      3.24 o 
   1  -5  12      176.30      167.85     17.52 o 
   2  -5  12        4.58        2.36      3.71 o 
  -3  -4  12        0.14        0.33      1.59 o 
  -2  -4  12       89.91      104.62      8.64 o 
  -1  -4  12       28.89       31.16      3.58 o 
   0  -4  12      115.51      114.43      8.93 o 
   1  -4  12        1.28        1.17      1.19 o 
   2  -4  12       53.88       61.09      8.05 o 
   3  -4  12        2.81        3.42      7.77 o 
  -3  -3  12       57.22       61.84      6.00 o 
  -2  -3  12       43.61       39.45      4.46 o 
  -1  -3  12        5.16        4.94      3.01 o 
   0  -3  12       94.25       92.44      5.75 o 
   1  -3  12      185.61      196.13     13.55 o 
   2  -3  12        1.73        2.28      3.76 o 
   3  -3  12       93.70      103.80     14.60 o 
  -3  -2  12       33.59       28.92      5.62 o 
  -2  -2  12      127.59      129.27      9.57 o 
  -1  -2  12       10.27       11.12      2.76 o 
   0  -2  12       44.87       42.87      3.54 o 
   1  -2  12       20.64       19.54      2.80 o 
   2  -2  12      117.93      117.32      7.06 o 
   3  -2  12       21.05       21.11      5.53 o 
  -4  -1  12       66.94       51.64      8.84 o 
  -3  -1  12      149.28      156.00     19.37 o 
  -2  -1  12       10.67        8.77      2.53 o 
  -1  -1  12      494.13      484.04     16.59 o 
   0  -1  12      141.92      128.38      6.78 o 
   1  -1  12       56.91       52.40      4.19 o 
   2  -1  12       28.02       27.48      3.40 o 
   3  -1  12      183.43      192.89     17.61 o 
  -4   0  12       72.32       74.12     11.35 o 
  -3   0  12        0.03        0.65      1.83 o 
  -2   0  12      428.34      468.58     20.95 o 
  -1   0  12        4.85        4.08      2.97 o 
   0   0  12      359.06      351.72     14.98 o 
   1   0  12      269.72      262.95     13.75 o 
   2   0  12       55.82       61.52      8.00 o 
   3   0  12       54.14       51.46      7.47 o 
  -4   1  12       66.92       54.25     10.14 o 
  -3   1  12      153.10      163.36     20.14 o 
  -2   1  12       10.87        9.36      2.16 o 
  -1   1  12      494.01      460.55     28.57 o 
   0   1  12      142.28      133.93      7.47 o 
   1   1  12       51.81       48.55      5.52 o 
   2   1  12       28.02       26.76      4.69 o 
   3   1  12      182.87      184.74     17.38 o 
  -3   2  12       33.45       25.96     20.68 o 
  -2   2  12      129.13      135.48     16.75 o 
  -1   2  12       10.11       11.06      2.37 o 
   0   2  12       40.27       34.56      7.08 o 
   1   2  12       20.33       18.28      5.19 o 
   2   2  12      117.58      116.15     10.11 o 
   3   2  12       21.35       22.91      5.85 o 
  -3   3  12       53.17       55.49     11.57 o 
  -2   3  12       43.16       46.39     18.29 o 
  -1   3  12        6.54        6.39      5.48 o 
   0   3  12       93.92       80.98     11.76 o 
   1   3  12      180.23      176.09     15.88 o 
   2   3  12        1.51        2.52      3.90 o 
   3   3  12       96.16       97.83     18.64 o 
  -3   4  12        0.14        0.23      1.83 o 
  -2   4  12       89.59      103.37     14.17 o 
  -1   4  12       28.46       32.82      5.62 o 
   0   4  12      114.66      119.29     16.34 o 
   1   4  12        1.44        1.36      2.26 o 
   2   4  12       53.11       60.12     11.81 o 
   3   4  12        2.52        4.17      6.49 o 
  -3   5  12       71.93       72.11     11.21 o 
  -1   5  12      236.22      227.85     26.83 o 
   0   5  12       29.97       30.32      6.56 o 
   1   5  12      174.62      173.11     23.34 o 
   2   5  12        4.77        3.19      7.78 o 
  -2   6  12      111.42       99.47     13.67 o 
  -1   6  12       55.04       54.85      9.97 o 
   0   6  12      197.73      180.85     22.29 o 
   1   6  12        1.79        2.20      3.15 o 
   2   6  12       94.32       98.01     16.97 o 
  -1   7  12       33.93       38.58      8.67 o 
   0   7  12        3.80        1.71      7.23 o 
   1   7  12       63.46       63.88     13.08 o 
  -2  -6  13       19.15       14.57      6.03 o 
  -1  -6  13       38.68       42.35      6.21 o 
   0  -6  13       22.11       19.11      6.77 o 
   1  -6  13       97.92      120.67     13.85 o 
  -2  -5  13       89.83       95.58      9.80 o 
  -1  -5  13        3.21        2.44      2.41 o 
   0  -5  13       92.83       99.16      8.18 o 
   1  -5  13        6.48        6.99      7.28 o 
   2  -5  13       95.39      107.10     12.06 o 
  -3  -4  13      115.84      122.03     10.00 o 
  -2  -4  13       58.33       57.23      5.80 o 
  -1  -4  13      145.25      150.17      8.08 o 
   0  -4  13       22.50       21.69      3.20 o 
   1  -4  13      124.56      131.61     10.09 o 
   2  -4  13        6.15        6.33      8.48 o 
  -3  -3  13       17.30       17.88      5.29 o 
  -2  -3  13      184.35      174.93     12.66 o 
  -1  -3  13       41.79       42.53      4.94 o 
   0  -3  13      133.66      131.08      9.61 o 
   1  -3  13        5.89        6.64      5.66 o 
   2  -3  13      111.60      108.08     11.85 o 
   3  -3  13        2.58        2.54      4.47 o 
  -3  -2  13       43.79       44.73      5.34 o 
  -2  -2  13      106.66      101.09      6.00 o 
  -1  -2  13      305.31      288.93     18.33 o 
   0  -2  13       83.82       81.90      6.74 o 
   1  -2  13       51.39       56.66      5.38 o 
   2  -2  13       56.26       56.35      6.22 o 
   3  -2  13       96.62      101.90     11.80 o 
  -3  -1  13       46.01       46.99      8.07 o 
  -2  -1  13      195.45      202.63      8.95 o 
  -1  -1  13       27.06       29.85      3.52 o 
   0  -1  13       73.64       69.39      4.80 o 
   1  -1  13       48.52       48.78      4.89 o 
   2  -1  13      149.96      148.31      8.28 o 
   3  -1  13       30.69       33.04      8.41 o 
  -3   0  13      141.33      153.09     18.10 o 
  -2   0  13       40.32       44.12      3.65 o 
  -1   0  13      119.69      120.92      6.25 o 
   0   0  13        3.71        5.39      3.66 o 
   1   0  13       93.26       88.31      7.29 o 
   2   0  13       16.06       13.68     15.77 o 
   3   0  13       24.21       24.77      7.76 o 
  -3   1  13       47.16       48.13      8.68 o 
  -2   1  13      199.20      205.27     15.84 o 
  -1   1  13       28.08       30.09      2.79 o 
   0   1  13       78.63       77.19      5.17 o 
   1   1  13       48.26       49.86      8.07 o 
   2   1  13      152.02      141.11     14.11 o 
   3   1  13       30.98       32.00      6.93 o 
  -3   2  13       45.36       52.93      8.80 o 
  -2   2  13      108.94      115.65     11.20 o 
  -1   2  13      314.53      302.66     22.80 o 
   0   2  13       81.89       75.81      7.92 o 
   1   2  13       52.02       58.84      8.51 o 
   2   2  13       56.52       49.87      8.72 o 
   3   2  13       97.92       98.03     12.24 o 
  -3   3  13       16.91       12.64     16.96 o 
  -2   3  13      187.86      178.92     21.62 o 
  -1   3  13       40.39       40.07      4.66 o 
   0   3  13      129.98      108.80     14.47 o 
   1   3  13        6.21       10.24      4.62 o 
   2   3  13      113.80      132.84     18.66 o 
   3   3  13        2.65        2.69      4.09 o 
  -3   4  13      117.59      120.27     15.45 o 
  -2   4  13       56.42       61.12      9.92 o 
  -1   4  13      140.31      132.90     12.68 o 
   0   4  13       22.48       22.11      5.65 o 
   1   4  13      123.04      117.21     16.83 o 
   2   4  13        6.46        7.02     11.34 o 
  -2   5  13       90.73       91.54     15.47 o 
  -1   5  13        3.39        2.16      3.12 o 
   0   5  13       91.81       98.47     14.79 o 
   1   5  13        6.11        4.35     11.10 o 
   2   5  13       95.01      122.28     19.98 o 
  -1   6  13       39.05       43.74      9.66 o 
   0   6  13       22.76       19.34      6.01 o 
   1   6  13       99.33      115.89     18.95 o 
  -1  -6  14       53.06       51.86      5.66 o 
   0  -6  14        2.79        1.63      3.80 o 
  -2  -5  14      102.01       95.60      8.92 o 
  -1  -5  14       29.74       28.84      4.89 o 
   0  -5  14      164.08      171.71     12.02 o 
   1  -5  14       29.06       26.74      8.48 o 
  -2  -4  14        0.13        0.55      1.15 o 
  -1  -4  14      151.80      156.07     11.87 o 
   0  -4  14       62.36       58.72      6.27 o 
   1  -4  14       32.85       39.57      6.34 o 
   2  -4  14       21.35       24.06      6.51 o 
  -3  -3  14      121.91      117.56     11.34 o 
  -2  -3  14       18.29       14.11      4.29 o 
  -1  -3  14        6.71        5.51      5.53 o 
   0  -3  14       60.78       56.36      4.52 o 
   1  -3  14       48.65       53.00      5.38 o 
   2  -3  14       19.93       21.85      8.33 o 
  -3  -2  14       53.84       58.57     11.26 o 
  -2  -2  14       69.84       71.08      6.25 o 
  -1  -2  14       26.05       23.32      2.77 o 
   0  -2  14       46.67       45.71      4.41 o 
   1  -2  14       44.45       44.23      4.21 o 
   2  -2  14      101.81      109.16      8.86 o 
  -3  -1  14       17.65       15.94     14.93 o 
  -2  -1  14      169.42      165.23      8.53 o 
  -1  -1  14       76.62       71.78      6.04 o 
   0  -1  14       19.44       20.06      3.19 o 
   1  -1  14      106.51      106.65      6.76 o 
   2  -1  14       60.20       57.94      5.89 o 
   3  -1  14       52.10       56.84      8.65 o 
  -3   0  14      320.28      321.45     35.34 o 
  -2   0  14       36.59       31.85      4.32 o 
  -1   0  14       31.92       30.60      4.15 o 
   0   0  14       34.46       29.95      4.91 o 
   1   0  14      121.50      109.93      6.77 o 
   2   0  14       84.97       78.94      7.49 o 
   3   0  14       49.28       46.04      7.53 o 
  -3   1  14       16.87       15.04     18.05 o 
  -2   1  14      169.69      170.40     14.31 o 
  -1   1  14       74.77       72.60      5.84 o 
   0   1  14       19.71       19.92      3.46 o 
   1   1  14      107.37      113.50     10.03 o 
   2   1  14       59.27       57.47      8.21 o 
   3   1  14       51.57       51.30      8.31 o 
  -3   2  14       54.74       57.22     11.03 o 
  -2   2  14       68.26       68.39     10.40 o 
  -1   2  14       23.49       23.20      2.93 o 
   0   2  14       44.33       40.23      4.61 o 
   1   2  14       44.41       43.38      5.59 o 
   2   2  14      100.88      100.43     11.98 o 
  -3   3  14      121.03      129.75     17.11 o 
  -2   3  14       19.37       10.98     15.34 o 
  -1   3  14        5.76        5.34      1.80 o 
   0   3  14       58.23       50.46      8.48 o 
   1   3  14       48.07       53.18      7.69 o 
   2   3  14       20.61       18.74      7.04 o 
  -2   4  14        0.09        0.32      2.58 o 
  -1   4  14      149.81      149.66     19.28 o 
   0   4  14       61.62       65.99     18.43 o 
   1   4  14       33.50       38.09      8.36 o 
   2   4  14       22.03       25.96      8.19 o 
  -2   5  14      101.44       87.08     16.49 o 
  -1   5  14       28.55       25.58      6.81 o 
   0   5  14      163.26      176.19     22.09 o 
   1   5  14       28.95       27.58      8.07 o 
  -1   6  14       52.84       52.23      9.95 o 
   0   6  14        3.14        2.16      4.71 o 
  -1  -5  15       80.52       84.05      7.66 o 
   0  -5  15       27.00       27.14      6.20 o 
   1  -5  15       23.91       27.31      7.45 o 
  -2  -4  15       60.89       61.59      6.22 o 
  -1  -4  15       31.98       35.47      4.32 o 
   0  -4  15       89.05       87.67      7.33 o 
   1  -4  15       20.79       20.22      6.56 o 
  -2  -3  15       71.00       64.60      7.16 o 
  -1  -3  15      114.95      120.87      9.05 o 
   0  -3  15        3.87        4.31      3.57 o 
   1  -3  15      219.57      229.77     15.70 o 
   2  -3  15       27.41       26.92      5.67 o 
  -3  -2  15       11.24        8.06      9.25 o 
  -2  -2  15       62.30       64.38      5.83 o 
  -1  -2  15       25.92       22.85      3.42 o 
   0  -2  15      158.04      170.86      9.73 o 
   1  -2  15        1.37        1.17      2.42 o 
   2  -2  15       74.59       74.73     10.68 o 
  -3  -1  15       30.20       32.49      7.17 o 
  -2  -1  15       12.09        9.22      8.45 o 
  -1  -1  15       41.33       42.11      4.51 o 
   0  -1  15        7.25        6.27      5.39 o 
   1  -1  15      128.09      124.15      9.81 o 
   2  -1  15       22.65       20.10      4.03 o 
  -2   0  15        0.48        1.22      3.82 o 
  -1   0  15        0.06        0.30      1.08 o 
   0   0  15      236.10      248.29     11.57 o 
   1   0  15        5.31        4.95      5.00 o 
   2   0  15       53.04       55.33      6.19 o 
  -3   1  15       31.61       40.88      8.41 o 
  -2   1  15       12.20        8.69     10.50 o 
  -1   1  15       40.80       46.92      5.58 o 
   0   1  15        7.11        6.29      5.96 o 
   1   1  15      129.05      128.44     10.20 o 
   2   1  15       21.98       18.81      4.81 o 
  -3   2  15       11.10        8.39     10.95 o 
  -2   2  15       63.08       65.10     10.00 o 
  -1   2  15       26.28       24.84      6.25 o 
   0   2  15      161.22      178.62     10.61 o 
   1   2  15        1.21        1.11      2.43 o 
   2   2  15       75.84       70.47     10.52 o 
  -2   3  15       71.74       70.98     12.87 o 
  -1   3  15      112.89      125.30     15.95 o 
   0   3  15        4.10        4.05      6.71 o 
   1   3  15      222.81      214.53     18.44 o 
   2   3  15       27.37       31.14      8.52 o 
  -2   4  15       57.93       57.51      9.83 o 
  -1   4  15       32.59       35.50      7.22 o 
   0   4  15       90.05      108.27     16.35 o 
   1   4  15       20.91       18.13      6.07 o 
  -1   5  15       81.98       78.21     11.99 o 
   0   5  15       27.51       25.91      7.02 o 
   1   5  15       24.31       21.35      6.72 o 
  -1  -4  16       88.26       96.67      8.89 o 
   0  -4  16       37.97       38.69      5.37 o 
   1  -4  16       42.02       38.53      6.47 o 
  -2  -3  16       57.92       62.05      6.01 o 
  -1  -3  16        4.13        3.67      3.91 o 
   0  -3  16       85.39       95.59      7.83 o 
   1  -3  16       16.59       16.54      3.62 o 
  -2  -2  16        4.73        3.73      6.45 o 
  -1  -2  16       93.48       97.61      7.78 o 
   0  -2  16       15.15       15.55      3.45 o 
   1  -2  16       99.82      100.56      8.50 o 
   2  -2  16        0.01       -0.15      2.19 o 
  -2  -1  16       49.33       51.16     10.48 o 
  -1  -1  16       32.28       28.55      3.71 o 
   0  -1  16      103.97      110.87      9.27 o 
   1  -1  16        3.52        1.92      2.58 o 
   2  -1  16       27.28       28.24      4.23 o 
  -2   0  16        0.83        0.66      1.84 o 
  -1   0  16       84.37       95.89      9.44 o 
   0   0  16       10.26        6.44      5.78 o 
   1   0  16       10.64        8.17      4.00 o 
   2   0  16        2.82        1.96      3.23 o 
  -2   1  16       47.46       51.43     10.31 o 
  -1   1  16       32.63       33.42      4.54 o 
   0   1  16      103.78      111.07     11.31 o 
   1   1  16        3.58        1.83      1.47 o 
   2   1  16       28.23       25.80      5.52 o 
  -2   2  16        4.45        5.15      7.56 o 
  -1   2  16       93.41      102.68     15.91 o 
   0   2  16       15.02       14.29      4.14 o 
   1   2  16       96.68       98.64     10.97 o 
   2   2  16        0.00        1.35      3.78 o 
  -2   3  16       57.67       74.11     13.10 o 
  -1   3  16        4.52        5.33      8.21 o 
   0   3  16       83.92       85.80     12.85 o 
   1   3  16       17.17       16.94      4.28 o 
  -1   4  16       87.56       92.36     13.87 o 
   0   4  16       38.97       47.16     10.91 o 
   1   4  16       41.12       38.63      8.95 o 
  -1  -3  17       16.30       15.04      3.02 o 
   0  -3  17       39.18       31.21      4.30 o 
   1  -3  17        3.04        2.38      3.95 o 
  -2  -2  17       30.15       31.62     10.48 o 
  -1  -2  17       49.37       54.99      7.20 o 
   0  -2  17       13.06        9.11      7.93 o 
   1  -2  17       14.35       10.65      3.54 o 
  -2  -1  17       35.69       43.14      8.19 o 
  -1  -1  17       71.63       72.43      9.04 o 
   0  -1  17       32.81       31.06      4.40 o 
   1  -1  17       20.95       18.59      4.01 o 
  -2   0  17       30.24       39.22      8.68 o 
  -1   0  17       51.96       51.28      6.97 o 
   0   0  17       17.12       17.59      3.09 o 
   1   0  17       90.70       96.51     10.43 o 
  -2   1  17       35.72       47.18      9.34 o 
  -1   1  17       72.57       80.62      9.81 o 
   0   1  17       32.15       34.22      4.83 o 
   1   1  17       21.20       20.75      3.85 o 
  -2   2  17       30.06       28.57      8.58 o 
  -1   2  17       50.08       52.11     10.89 o 
   0   2  17       13.06       12.34      3.05 o 
   1   2  17       14.50       11.78      4.41 o 
  -1   3  17       16.91       12.61     16.79 o 
   0   3  17       39.69       34.94      5.04 o 
   1   3  17        3.43        2.30      3.18 o 
  -1  -2  18       15.58       16.61      3.59 o 
   0  -2  18       24.97       25.53      3.80 o 
  -1  -1  18       37.03       34.58      5.76 o 
   0  -1  18       15.87       15.95      3.62 o 
  -1   0  18        0.83        0.74      3.13 o 
   0   0  18       17.58       16.25      4.82 o 
   1   0  18       23.27       21.69      4.46 o 
  -1   1  18       37.18       41.72      8.94 o 
   0   1  18       15.26       14.05      4.21 o 
  -1   2  18       15.13       18.72      5.89 o 
   0   2  18       26.19       27.20      5.55 o 
                                                 
